# Supplementary material for: Diaqua­bis­[4-(dimethyl­amino)­benzoato-κO]bis­(nicotinamide-κN 1)zinc(II) dihydrate
Source: Acta Crystallogr Sect E Struct Rep Online. 2010 Nov 24;66(Pt 12):m1636–7. doi: 10.1107/S1600536810046854 (PMC3011468; doi:10.1107/S1600536810046854)
Supplement: Supplementary file 1 [file e-66-m1636-sup1.cif]

##############################################################################
###                                                                        ###
###        Electronic paper (Acta Crystallographica Section E)             ###
###                                                                        ###
##############################################################################
#                                                                            #
# This CIF contains the data in a paper accepted for publication in Acta     #
# Crystallographica Section E. It conforms to the requirements of Notes      #
# for Authors for Section E, and has been peer reviewed under the auspices   #
# of the IUCr Commission on Journals.                                        #
#                                                                            #
# Full details of the Crystallographic Information File format               #
# are given in the paper "The Crystallographic Information File (CIF):       #
# a New Standard Archive File for Crystallography" by S. R. Hall, F. H.      #
# Allen and I. D. Brown [Acta Cryst. (1991), A47, 655-685].                  #
#                                                                            #
# The current version of the core CIF dictionary is obtainable from          #
# ftp://ftp.iucr.org/pub/cif_core.dic. The current version number is 2.4.    #
#                                                                            #
# Software is freely available for graphical display of the structure(s) in  #
# this CIF.  For information consult the CIF home page http://www.iucr.org/  #
# cif/home.html                                                              #
#                                                                            #
# This file may be used for bona fide research purposes within the           #
# scientific community so long as proper attribution is given to the journal # 
# article from which it was obtained.                                        #
#                                                                            #
##############################################################################
                                             
data_I
_audit_creation_method     SHELXL-97
_chemical_name_systematic
;
Diaquabis[4-(dimethylamino)benzoato-\k<i>O</i>]bis(nicotinamide-\k<i>N</i>^1^)\
zinc(II) dihydrate
;
_chemical_name_common     ?
_chemical_formula_moiety     'C30 H36 N6 O8 Zn, 2(H2 O)'
_chemical_formula_sum     'C30 H40 N6 O10 Zn'
_chemical_formula_iupac     '[Zn (C9 H10 N O2)2 (C6 H6 N2 O)2 (H2 O)2] , 2H2 O'
_chemical_formula_weight     710.07
_chemical_melting_point     ?
_symmetry_cell_setting     triclinic
_symmetry_space_group_name_H-M     'P -1'
_symmetry_space_group_name_Hall     '-P 1'
loop_
    _symmetry_equiv_pos_as_xyz
    'x, y, z'
    '-x, -y, -z'
_cell_length_a     8.1810(2)
_cell_length_b     9.9877(2)
_cell_length_c     10.1982(3)
_cell_angle_alpha     76.141(2)
_cell_angle_beta     88.894(3)
_cell_angle_gamma     78.200(2)
_cell_volume     791.55(4)
_cell_formula_units_Z     1
_cell_measurement_reflns_used     7854
_cell_measurement_theta_min     2.59
_cell_measurement_theta_max     28.40
_cell_measurement_temperature     100(2)
_exptl_crystal_description     block
_exptl_crystal_colour     colorless
_exptl_crystal_size_max     0.40
_exptl_crystal_size_mid     0.24
_exptl_crystal_size_min     0.18
_exptl_crystal_density_diffrn     1.490
_exptl_crystal_density_meas     ?
_exptl_crystal_density_method     'not measured'
_exptl_crystal_F_000     372
_exptl_absorpt_coefficient_mu     0.843
_exptl_absorpt_correction_type     multi-scan
_exptl_absorpt_process_details     '(SADABS; Bruker, 2005)'
_exptl_absorpt_correction_T_min     0.783
_exptl_absorpt_correction_T_max     0.856
_exptl_special_details     ?
_diffrn_ambient_temperature     100(2)
_diffrn_radiation_type     MoK\a
_diffrn_radiation_wavelength     0.71073
_diffrn_radiation_source     'fine-focus sealed tube'
_diffrn_radiation_monochromator     graphite
_diffrn_measurement_device_type
                          'Bruker Kappa APEXII CCD area-detector diffractometer'
_diffrn_measurement_method     '\f and \w scans'
_diffrn_detector_area_resol_mean     ?
_diffrn_reflns_number     14586
_diffrn_reflns_av_R_equivalents     0.0203
_diffrn_reflns_av_sigmaI/netI     0.0194
_diffrn_reflns_theta_min     2.06
_diffrn_reflns_theta_max     28.47
_diffrn_reflns_theta_full     28.47
_diffrn_measured_fraction_theta_max     0.992
_diffrn_measured_fraction_theta_full     0.992
_diffrn_reflns_limit_h_min     -10
_diffrn_reflns_limit_h_max     10
_diffrn_reflns_limit_k_min     -13
_diffrn_reflns_limit_k_max     13
_diffrn_reflns_limit_l_min     -13
_diffrn_reflns_limit_l_max     13
_diffrn_standards_number     0
_diffrn_standards_interval_count     0
_diffrn_standards_interval_time     0
_diffrn_standards_decay_%     ?
_refine_special_details
;
 Refinement of F^2^ against ALL reflections.  The weighted R-factor wR and
 goodness of fit S are based on F^2^, conventional R-factors R are based
 on F, with F set to zero for negative F^2^. The threshold expression of
 F^2^ > 2sigma(F^2^) is used only for calculating R-factors(gt) etc. and is
 not relevant to the choice of reflections for refinement.  R-factors based
 on F^2^ are statistically about twice as large as those based on F, and R-
 factors based on ALL data will be even larger.
;
_reflns_number_total     3975
_reflns_number_gt     3725
_reflns_threshold_expression     I>2\s(I)
_refine_ls_structure_factor_coef     Fsqd
_refine_ls_matrix_type     full
_refine_ls_R_factor_all     0.0282
_refine_ls_R_factor_gt     0.0258
_refine_ls_wR_factor_gt     0.0668
_refine_ls_wR_factor_ref     0.0680
_refine_ls_goodness_of_fit_ref     1.046
_refine_ls_restrained_S_all     1.046
_refine_ls_number_reflns     3975
_refine_ls_number_parameters     240
_refine_ls_number_restraints     0
_refine_ls_hydrogen_treatment     mixed
_refine_ls_weighting_scheme     calc
_refine_ls_weighting_details
         'calc w=1/[\s^2^(Fo^2^)+(0.0322P)^2^+0.2491P] where P=(Fo^2^+2Fc^2^)/3'
_atom_sites_solution_hydrogens     geom
_atom_sites_solution_primary     direct
_atom_sites_solution_secondary     difmap
_refine_ls_shift/su_max     0.000
_refine_ls_shift/su_mean     0.000
_refine_diff_density_max     0.315
_refine_diff_density_min     -0.212
_refine_ls_extinction_method     none
_refine_ls_extinction_coef     ?
loop_
    _atom_type_symbol
    _atom_type_description
    _atom_type_scat_dispersion_real
    _atom_type_scat_dispersion_imag
    _atom_type_scat_source
    'C' 'C' 0.0030 0.0020
                         'International Tables Vol C Tables 4.2.6.8 and 6.1.1.4'
    'H' 'H' 0.0000 0.0000
                         'International Tables Vol C Tables 4.2.6.8 and 6.1.1.4'
    'N' 'N' 0.0060 0.0030
                         'International Tables Vol C Tables 4.2.6.8 and 6.1.1.4'
    'O' 'O' 0.0110 0.0060
                         'International Tables Vol C Tables 4.2.6.8 and 6.1.1.4'
    'Zn' 'Zn' 0.2840 1.4300
                         'International Tables Vol C Tables 4.2.6.8 and 6.1.1.4'
_computing_data_collection     'APEX2 (Bruker, 2007)'
_computing_cell_refinement     'SAINT (Bruker, 2007)'
_computing_data_reduction     'SAINT (Bruker, 2007)'
_computing_structure_solution     'SHELXS97 (Sheldrick, 2008)'
_computing_structure_refinement     'SHELXL97 (Sheldrick, 2008)'
_computing_molecular_graphics     'ORTEP-3 for Windows (Farrugia, 1997)'
_computing_publication_material
           'WinGX publication routines (Farrugia, 1999) and PLATON (Spek, 2009)'
loop_
    _atom_site_type_symbol
    _atom_site_label
    _atom_site_fract_x
    _atom_site_fract_y
    _atom_site_fract_z
    _atom_site_U_iso_or_equiv
    _atom_site_adp_type
    _atom_site_calc_flag
    _atom_site_refinement_flags
    _atom_site_occupancy
    _atom_site_disorder_assembly
    _atom_site_disorder_group
    Zn Zn1 0.0000 0.0000 0.0000 0.02409(7) Uani d S 1 . .
    O O1 0.14766(12) -0.13955(9) 0.15299(10) 0.0301(2) Uani d . 1 . .
    O O2 0.01781(15) -0.12085(10) 0.34423(11) 0.0406(3) Uani d . 1 . .
    O O3 0.22843(14) 0.63006(10) -0.11818(13) 0.0428(3) Uani d . 1 . .
    O O4 0.16532(13) -0.08200(11) -0.14162(11) 0.0305(2) Uani d . 1 . .
    H H41 0.128(3) -0.035(2) -0.211(2) 0.057(6) Uiso d . 1 . .
    H H42 0.179(3) -0.165(2) -0.138(2) 0.052(6) Uiso d . 1 . .
    O O5 -0.1009(2) -0.13619(14) 0.61334(15) 0.0543(3) Uani d . 1 . .
    H H51 -0.070(3) -0.136(3) 0.533(3) 0.083(9) Uiso d . 1 . .
    H H52 -0.086(3) -0.063(3) 0.628(2) 0.069(7) Uiso d . 1 . .
    N N1 0.15651(14) 0.15584(11) -0.00723(11) 0.0266(2) Uani d . 1 . .
    N N2 0.00655(17) 0.58552(13) -0.21424(13) 0.0355(3) Uani d . 1 . .
    H H21 -0.027(2) 0.671(2) -0.2554(18) 0.040(5) Uiso d . 1 . .
    H H22 -0.047(2) 0.529(2) -0.2306(19) 0.041(5) Uiso d . 1 . .
    N N3 0.45941(17) -0.75023(13) 0.50923(14) 0.0395(3) Uani d . 1 . .
    C C1 0.11626(17) -0.18927(13) 0.27526(13) 0.0272(3) Uani d . 1 . .
    C C2 0.20133(16) -0.33741(13) 0.33617(13) 0.0261(3) Uani d . 1 . .
    C C3 0.31531(17) -0.41206(14) 0.26313(14) 0.0314(3) Uani d . 1 . .
    H H3 0.3353 -0.3688 0.1746 0.038 Uiso calc R 1 . .
    C C4 0.39964(18) -0.54815(15) 0.31784(15) 0.0341(3) Uani d . 1 . .
    H H4 0.4749 -0.5949 0.2659 0.041 Uiso calc R 1 . .
    C C5 0.37268(17) -0.61713(13) 0.45193(14) 0.0300(3) Uani d . 1 . .
    C C6 0.2540(2) -0.54300(15) 0.52383(15) 0.0373(3) Uani d . 1 . .
    H H6 0.2304 -0.5866 0.6114 0.045 Uiso calc R 1 . .
    C C7 0.1715(2) -0.40668(15) 0.46724(14) 0.0347(3) Uani d . 1 . .
    H H7 0.0943 -0.3600 0.5178 0.042 Uiso calc R 1 . .
    C C8 0.5794(3) -0.82465(18) 0.4327(2) 0.0539(5) Uani d . 1 . .
    H H8A 0.6301 -0.9151 0.4886 0.081 Uiso calc R 1 . .
    H H8B 0.6640 -0.7712 0.4028 0.081 Uiso calc R 1 . .
    H H8C 0.5241 -0.8373 0.3557 0.081 Uiso calc R 1 . .
    C C9 0.4290(2) -0.82016(16) 0.64594(18) 0.0481(4) Uani d . 1 . .
    H H9A 0.5045 -0.9100 0.6712 0.072 Uiso calc R 1 . .
    H H9B 0.3160 -0.8336 0.6515 0.072 Uiso calc R 1 . .
    H H9C 0.4464 -0.7633 0.7061 0.072 Uiso calc R 1 . .
    C C10 0.10521(16) 0.29304(13) -0.06636(13) 0.0254(2) Uani d . 1 . .
    H H10 -0.0026 0.3238 -0.1040 0.030 Uiso calc R 1 . .
    C C11 0.20513(16) 0.39157(13) -0.07418(13) 0.0255(2) Uani d . 1 . .
    C C12 0.36499(18) 0.34448(15) -0.01643(16) 0.0333(3) Uani d . 1 . .
    H H12 0.4347 0.4076 -0.0181 0.040 Uiso calc R 1 . .
    C C13 0.41990(18) 0.20295(16) 0.04360(17) 0.0384(3) Uani d . 1 . .
    H H13 0.5273 0.1692 0.0816 0.046 Uiso calc R 1 . .
    C C14 0.31197(18) 0.11262(14) 0.04593(15) 0.0335(3) Uani d . 1 . .
    H H14 0.3491 0.0174 0.0863 0.040 Uiso calc R 1 . .
    C C15 0.14646(17) 0.54593(13) -0.13868(14) 0.0290(3) Uani d . 1 . .
loop_
    _atom_site_aniso_label
    _atom_site_aniso_U_11
    _atom_site_aniso_U_22
    _atom_site_aniso_U_33
    _atom_site_aniso_U_12
    _atom_site_aniso_U_13
    _atom_site_aniso_U_23
    Zn1 0.02776(11) 0.01681(10) 0.02584(11) -0.00591(7) -0.00232(8) -0.00020(7)
    O1 0.0319(5) 0.0245(4) 0.0288(5) -0.0056(4) -0.0030(4) 0.0035(4)
    O2 0.0583(7) 0.0255(5) 0.0311(5) 0.0038(4) 0.0011(5) -0.0040(4)
    O3 0.0468(6) 0.0225(5) 0.0621(7) -0.0132(4) 0.0022(5) -0.0111(5)
    O4 0.0348(5) 0.0206(4) 0.0342(6) -0.0030(4) -0.0019(4) -0.0046(4)
    O5 0.0850(10) 0.0309(6) 0.0437(8) -0.0101(6) -0.0006(7) -0.0043(5)
    N1 0.0290(5) 0.0203(5) 0.0297(6) -0.0068(4) -0.0013(4) -0.0029(4)
    N2 0.0466(7) 0.0213(5) 0.0367(7) -0.0077(5) -0.0003(5) -0.0024(5)
    N3 0.0471(7) 0.0252(6) 0.0382(7) 0.0033(5) -0.0064(6) -0.0005(5)
    C1 0.0325(6) 0.0206(5) 0.0275(6) -0.0065(5) -0.0063(5) -0.0023(5)
    C2 0.0303(6) 0.0206(5) 0.0255(6) -0.0049(5) -0.0032(5) -0.0017(5)
    C3 0.0349(7) 0.0297(6) 0.0254(6) -0.0046(5) 0.0014(5) -0.0003(5)
    C4 0.0359(7) 0.0300(7) 0.0316(7) 0.0012(5) 0.0029(5) -0.0050(5)
    C5 0.0329(7) 0.0224(6) 0.0320(7) -0.0036(5) -0.0062(5) -0.0025(5)
    C6 0.0497(9) 0.0280(7) 0.0263(7) -0.0015(6) 0.0031(6) 0.0030(5)
    C7 0.0440(8) 0.0270(6) 0.0273(7) 0.0007(6) 0.0048(6) -0.0023(5)
    C8 0.0595(11) 0.0315(8) 0.0609(11) 0.0102(7) -0.0030(9) -0.0085(7)
    C9 0.0647(11) 0.0267(7) 0.0436(9) -0.0036(7) -0.0102(8) 0.0054(6)
    C10 0.0279(6) 0.0217(5) 0.0267(6) -0.0062(5) 0.0004(5) -0.0050(5)
    C11 0.0320(6) 0.0212(5) 0.0254(6) -0.0085(5) 0.0062(5) -0.0076(5)
    C12 0.0322(7) 0.0300(6) 0.0423(8) -0.0145(5) 0.0037(6) -0.0110(6)
    C13 0.0299(7) 0.0349(7) 0.0494(9) -0.0081(6) -0.0076(6) -0.0067(6)
    C14 0.0325(7) 0.0240(6) 0.0409(8) -0.0053(5) -0.0053(6) -0.0016(5)
    C15 0.0373(7) 0.0209(6) 0.0304(7) -0.0086(5) 0.0107(5) -0.0078(5)
_geom_special_details
;
 All esds (except the esd in the dihedral angle between two l.s. planes)
 are estimated using the full covariance matrix.  The cell esds are taken
 into account individually in the estimation of esds in distances, angles
 and torsion angles; correlations between esds in cell parameters are only
 used when they are defined by crystal symmetry.  An approximate (isotropic)
 treatment of cell esds is used for estimating esds involving l.s. planes.
;
loop_
    _geom_bond_atom_site_label_1
    _geom_bond_atom_site_label_2
    _geom_bond_site_symmetry_2
    _geom_bond_distance
    _geom_bond_publ_flag
    Zn1 O1 . 2.0442(9) yes
    Zn1 O1 2 2.0442(9) ?
    Zn1 O4 . 2.1503(11) yes
    Zn1 O4 2 2.1503(11) ?
    Zn1 N1 . 2.1963(10) yes
    Zn1 N1 2 2.1963(10) ?
    O1 C1 . 1.2691(16) ?
    O2 C1 . 1.2624(17) ?
    O3 C15 . 1.2327(17) ?
    O4 H41 . 0.78(2) ?
    O4 H42 . 0.81(2) ?
    O5 H51 . 0.85(3) ?
    O5 H52 . 0.81(3) ?
    N1 C10 . 1.3402(15) ?
    N1 C14 . 1.3371(17) ?
    N2 C15 . 1.3279(19) ?
    N2 H21 . 0.845(19) ?
    N2 H22 . 0.829(19) ?
    N3 C5 . 1.3675(17) ?
    N3 C8 . 1.440(2) ?
    N3 C9 . 1.444(2) ?
    C1 C2 . 1.4881(17) ?
    C2 C3 . 1.3911(19) ?
    C2 C7 . 1.3923(19) ?
    C3 C4 . 1.3795(19) ?
    C3 H3 . 0.9300 ?
    C4 H4 . 0.9300 ?
    C5 C4 . 1.411(2) ?
    C5 C6 . 1.403(2) ?
    C6 H6 . 0.9300 ?
    C7 C6 . 1.3802(19) ?
    C7 H7 . 0.9300 ?
    C8 H8A . 0.9600 ?
    C8 H8B . 0.9600 ?
    C8 H8C . 0.9600 ?
    C9 H9A . 0.9600 ?
    C9 H9B . 0.9600 ?
    C9 H9C . 0.9600 ?
    C10 C11 . 1.3900(17) ?
    C10 H10 . 0.9300 ?
    C11 C12 . 1.3871(19) ?
    C12 C13 . 1.382(2) ?
    C12 H12 . 0.9300 ?
    C13 H13 . 0.9300 ?
    C14 C13 . 1.3816(19) ?
    C14 H14 . 0.9300 ?
    C15 C11 . 1.5045(17) ?
loop_
    _geom_angle_atom_site_label_1
    _geom_angle_atom_site_label_2
    _geom_angle_atom_site_label_3
    _geom_angle_site_symmetry_1
    _geom_angle_site_symmetry_3
    _geom_angle
    _geom_angle_publ_flag
    O1 Zn1 O1 2 . 180.00(9) ?
    O1 Zn1 O4 . . 88.47(4) ?
    O1 Zn1 O4 2 . 91.53(4) ?
    O1 Zn1 O4 . 2 91.53(4) ?
    O1 Zn1 O4 2 2 88.47(4) ?
    O1 Zn1 N1 . . 90.96(4) ?
    O1 Zn1 N1 2 . 89.04(4) ?
    O1 Zn1 N1 . 2 89.04(4) ?
    O1 Zn1 N1 2 2 90.96(4) ?
    O4 Zn1 O4 . 2 180.00(8) ?
    O4 Zn1 N1 . . 87.36(4) ?
    O4 Zn1 N1 2 . 92.64(4) ?
    O4 Zn1 N1 . 2 92.64(4) ?
    O4 Zn1 N1 2 2 87.36(4) ?
    N1 Zn1 N1 2 . 180.0 ?
    C1 O1 Zn1 . . 130.87(9) ?
    Zn1 O4 H41 . . 102.7(16) ?
    Zn1 O4 H42 . . 117.8(15) ?
    H42 O4 H41 . . 113(2) ?
    H52 O5 H51 . . 106(2) ?
    C10 N1 Zn1 . . 122.97(8) ?
    C14 N1 Zn1 . . 119.13(8) ?
    C14 N1 C10 . . 117.87(11) ?
    C15 N2 H21 . . 120.5(12) ?
    C15 N2 H22 . . 123.3(13) ?
    H21 N2 H22 . . 115.9(17) ?
    C5 N3 C8 . . 120.47(14) ?
    C5 N3 C9 . . 120.68(14) ?
    C8 N3 C9 . . 118.82(13) ?
    O1 C1 C2 . . 116.26(12) ?
    O2 C1 O1 . . 123.66(11) ?
    O2 C1 C2 . . 120.08(12) ?
    C3 C2 C1 . . 120.65(12) ?
    C3 C2 C7 . . 117.35(12) ?
    C7 C2 C1 . . 122.00(12) ?
    C2 C3 H3 . . 118.9 ?
    C4 C3 C2 . . 122.10(13) ?
    C4 C3 H3 . . 118.9 ?
    C3 C4 C5 . . 120.56(13) ?
    C3 C4 H4 . . 119.7 ?
    C5 C4 H4 . . 119.7 ?
    N3 C5 C4 . . 121.30(13) ?
    N3 C5 C6 . . 121.57(13) ?
    C6 C5 C4 . . 117.13(12) ?
    C5 C6 H6 . . 119.4 ?
    C7 C6 C5 . . 121.30(13) ?
    C7 C6 H6 . . 119.4 ?
    C2 C7 H7 . . 119.2 ?
    C6 C7 C2 . . 121.51(14) ?
    C6 C7 H7 . . 119.2 ?
    N3 C8 H8A . . 109.5 ?
    N3 C8 H8B . . 109.5 ?
    N3 C8 H8C . . 109.5 ?
    H8A C8 H8B . . 109.5 ?
    H8A C8 H8C . . 109.5 ?
    H8B C8 H8C . . 109.5 ?
    N3 C9 H9A . . 109.5 ?
    N3 C9 H9B . . 109.5 ?
    N3 C9 H9C . . 109.5 ?
    H9A C9 H9B . . 109.5 ?
    H9A C9 H9C . . 109.5 ?
    H9B C9 H9C . . 109.5 ?
    N1 C10 C11 . . 123.24(12) ?
    N1 C10 H10 . . 118.4 ?
    C11 C10 H10 . . 118.4 ?
    C10 C11 C15 . . 123.17(12) ?
    C12 C11 C10 . . 117.79(11) ?
    C12 C11 C15 . . 119.02(11) ?
    C11 C12 H12 . . 120.3 ?
    C13 C12 C11 . . 119.49(12) ?
    C13 C12 H12 . . 120.3 ?
    C12 C13 H13 . . 120.7 ?
    C14 C13 C12 . . 118.62(13) ?
    C14 C13 H13 . . 120.7 ?
    N1 C14 C13 . . 122.98(12) ?
    N1 C14 H14 . . 118.5 ?
    C13 C14 H14 . . 118.5 ?
    O3 C15 N2 . . 122.89(13) ?
    O3 C15 C11 . . 119.01(13) ?
    N2 C15 C11 . . 118.10(12) ?
loop_
    _geom_torsion_atom_site_label_1
    _geom_torsion_atom_site_label_2
    _geom_torsion_atom_site_label_3
    _geom_torsion_atom_site_label_4
    _geom_torsion_site_symmetry_1
    _geom_torsion_site_symmetry_2
    _geom_torsion_site_symmetry_3
    _geom_torsion_site_symmetry_4
    _geom_torsion
    _geom_torsion_publ_flag
    O4 Zn1 O1 C1 . . . . -158.28(11) ?
    O4 Zn1 O1 C1 2 . . . 21.72(11) ?
    N1 Zn1 O1 C1 . . . . 114.39(11) ?
    N1 Zn1 O1 C1 2 . . . -65.61(11) ?
    O1 Zn1 N1 C14 . . . . 19.82(11) ?
    O1 Zn1 N1 C14 2 . . . -160.18(11) ?
    O1 Zn1 N1 C10 . . . . -162.18(11) ?
    O1 Zn1 N1 C10 2 . . . 17.82(11) ?
    O4 Zn1 N1 C10 . . . . 109.39(11) ?
    O4 Zn1 N1 C10 2 . . . -70.61(11) ?
    O4 Zn1 N1 C14 . . . . -68.60(11) ?
    O4 Zn1 N1 C14 2 . . . 111.40(11) ?
    Zn1 O1 C1 O2 . . . . -33.61(19) ?
    Zn1 O1 C1 C2 . . . . 145.62(9) ?
    Zn1 N1 C10 C11 . . . . -178.36(9) ?
    C14 N1 C10 C11 . . . . -0.3(2) ?
    Zn1 N1 C14 C13 . . . . 178.79(12) ?
    C10 N1 C14 C13 . . . . 0.7(2) ?
    C8 N3 C5 C4 . . . . -1.0(2) ?
    C8 N3 C5 C6 . . . . 179.36(15) ?
    C9 N3 C5 C4 . . . . -179.22(15) ?
    C9 N3 C5 C6 . . . . 1.1(2) ?
    O1 C1 C2 C3 . . . . 3.40(18) ?
    O1 C1 C2 C7 . . . . -176.86(13) ?
    O2 C1 C2 C3 . . . . -177.34(13) ?
    O2 C1 C2 C7 . . . . 2.4(2) ?
    C1 C2 C3 C4 . . . . 178.22(13) ?
    C7 C2 C3 C4 . . . . -1.5(2) ?
    C1 C2 C7 C6 . . . . -178.48(14) ?
    C3 C2 C7 C6 . . . . 1.3(2) ?
    C2 C3 C4 C5 . . . . -0.1(2) ?
    N3 C5 C4 C3 . . . . -177.74(14) ?
    C6 C5 C4 C3 . . . . 1.9(2) ?
    N3 C5 C6 C7 . . . . 177.47(15) ?
    C4 C5 C6 C7 . . . . -2.2(2) ?
    C2 C7 C6 C5 . . . . 0.6(2) ?
    N1 C10 C11 C12 . . . . -0.6(2) ?
    N1 C10 C11 C15 . . . . -179.02(12) ?
    C10 C11 C12 C13 . . . . 1.3(2) ?
    C15 C11 C12 C13 . . . . 179.73(14) ?
    C11 C12 C13 C14 . . . . -1.0(2) ?
    N1 C14 C13 C12 . . . . 0.0(3) ?
    O3 C15 C11 C10 . . . . 165.58(13) ?
    O3 C15 C11 C12 . . . . -12.8(2) ?
    N2 C15 C11 C10 . . . . -13.6(2) ?
    N2 C15 C11 C12 . . . . 168.04(13) ?
loop_
    _geom_hbond_atom_site_label_D
    _geom_hbond_atom_site_label_H
    _geom_hbond_atom_site_label_A
    _geom_hbond_site_symmetry_A
    _geom_hbond_distance_DH
    _geom_hbond_distance_HA
    _geom_hbond_distance_DA
    _geom_hbond_angle_DHA
    _geom_hbond_publ_flag
    N2 H21 O5 1_564 0.85(2) 2.05(2) 2.8826(19) 169.3(2) yes
    O4 H41 O2 2_555 0.78(2) 2.00(2) 2.7370(16) 159(2) yes
    O4 H42 O3 1_545 0.81(2) 1.96(2) 2.7681(15) 175.1(2) yes
    O5 H51 O2 . 0.85(3) 2.02(3) 2.8732(19) 174(3) yes
    O5 H52 O2 2_556 0.81(3) 2.11(3) 2.9150(18) 173(2) yes
    C13 H13 O4 2_655 0.93 2.52 3.4422(19) 170 yes
    N2 H22 Cg1 2_555 0.829(19) 2.79(2) 3.5200(15) 147.9(2) yes
data_global
_journal_date_recd_electronic     2010-11-11
_journal_date_accepted     2010-11-12
_journal_name_full     'Acta Crystallographica, Section E'
_journal_year     2010
_journal_volume     66
_journal_issue     12
_journal_page_first     m1636
_journal_page_last     m1637
_journal_paper_category     QM
_journal_coeditor_code     XU5088
_publ_contact_author
;
Dr. Tuncer H\"okelek
Hacettepe University,
Department of Physics,
06800 Beytepe
Ankara
Turkey
;
_publ_contact_author_email     merzifon@hacettepe.edu.tr
_publ_contact_author_fax     '90(312)2352550'
_publ_contact_author_phone     '90(312)2977242'
_publ_section_title
;\
Diaquabis[4-(dimethylamino)benzoato-\k<i>O</i>]bis(nicotinamide-\k<i>N</i>^1^)\
zinc(II) dihydrate
;
loop_
    _publ_author_name
    _publ_author_address
    'H\"okelek*, Tuncer'
;
Department of Physics
Hacettepe University
06800 Beytepe
Ankara
Turkey
;
    'Sa\(glam, Ertu\(grul Gazi'
;
Department of Chemistry
Ankara University
06100 Tando\(gan
Ankara
Turkey
;
    'Tercan, Bar\?i\,s'
;
Department of Physics
Karab\"uk University
78050 Karab\"uk
Turkey
;
    'Aybirdi, \"Ozg\"ur'
;
Department of Chemistry
Kafkas University
36100 Kars
Turkey
;
    'Necefo\(glu, Hacali'
;
Department of Chemistry
Kafkas University
36100 Kars
Turkey
;
