# Supplementary material for: Diaqua­bis­[4-(dimethyl­amino)­benzoato-κO]bis­(nicotinamide-κN 1)zinc(II) dihydrate
Source: Acta Crystallogr Sect E Struct Rep Online. 2010 Nov 24;66(Pt 12):m1636–7. doi: 10.1107/S1600536810046854 (PMC3011468; doi:10.1107/S1600536810046854)
Supplement: Supplementary file 2 [file e-66-m1636-Isup2.hkl]

#
# h,k,l, Fc-squared, Fo-squared, sigma(Fo-squared) and status flag
#
data_I
_shelx_title ' o91 in P -1'
_shelx_refln_list_code          4
_shelx_F_calc_maximum      135.78
_exptl_crystal_F_000       371.92
_reflns_d_resolution_high  0.7454
 
loop_
 _symmetry_equiv_pos_as_xyz
 'x, y, z'
 '-x, -y, -z'
 
_cell_length_a     8.1810
_cell_length_b     9.9877
_cell_length_c    10.1982
_cell_angle_alpha  76.141
_cell_angle_beta   88.894
_cell_angle_gamma  78.200
 
_shelx_F_squared_multiplier     1.000
 
loop_
 _refln_index_h
 _refln_index_k
 _refln_index_l
 _refln_F_squared_calc
 _refln_F_squared_meas
 _refln_F_squared_sigma
 _refln_observed_status
   1   0   0     2794.75     2914.97     24.87 o
   2   0   0      426.24      384.12      3.15 o
   3   0   0       55.87       60.75      1.06 o
   4   0   0       20.37       34.77      1.16 o
   5   0   0     1258.95     1313.68     14.22 o
   6   0   0      562.69      583.04      7.25 o
   7   0   0      491.48      505.16      7.40 o
   8   0   0      105.53      112.58      3.90 o
   9   0   0       81.85       81.87      2.84 o
  10   0   0       41.68       43.12      2.46 o
 -10   1   0        0.57        1.99      1.54 o
  -9   1   0       16.73       20.84      1.99 o
  -8   1   0        1.64        1.94      0.96 o
  -7   1   0      227.39      219.91      4.59 o
  -6   1   0      196.94      189.99      3.94 o
  -5   1   0       90.92       71.66      1.86 o
  -4   1   0       72.10       61.04      2.59 o
  -3   1   0     1238.00     1321.00     16.35 o
  -2   1   0      236.38      259.09      2.47 o
  -1   1   0     1832.80     1877.99     15.40 o
   0   1   0       22.44       25.97      0.46 o
   1   1   0     1598.53     1750.41     13.54 o
   2   1   0     8830.64     9067.07     58.16 o
   3   1   0      464.24      474.68      3.55 o
   4   1   0        4.02        3.80      0.32 o
   5   1   0       14.06       16.50      0.77 o
   6   1   0      492.51      479.39      8.28 o
   7   1   0      660.24      668.17      8.62 o
   8   1   0       68.77       72.17      2.40 o
   9   1   0       45.04       47.46      2.33 o
  10   1   0       24.60       22.99      1.94 o
 -10   2   0       42.69       45.93      2.98 o
  -9   2   0       20.83       12.94      1.50 o
  -8   2   0       55.60       54.19      3.17 o
  -7   2   0      263.53      265.50      5.27 o
  -6   2   0      188.48      193.84      4.11 o
  -5   2   0      600.71      582.63      7.21 o
  -4   2   0      905.14      914.51     10.22 o
  -3   2   0      258.17      246.81      3.37 o
  -2   2   0       60.10       59.12      1.09 o
  -1   2   0     2883.06     2901.70     22.02 o
   0   2   0      181.86      181.90      2.08 o
   1   2   0     1656.14     1602.35     10.92 o
   2   2   0       90.80      100.87      1.45 o
   3   2   0     3289.00     3473.24     23.56 o
   4   2   0      438.57      473.94      4.22 o
   5   2   0      214.18      205.86      2.06 o
   6   2   0      853.38      821.67     11.63 o
   7   2   0       25.52       22.14      1.26 o
   8   2   0      139.37      135.19      3.93 o
   9   2   0       79.06       71.56      2.67 o
  10   2   0        1.29        2.06      1.28 o
  -9   3   0       35.25       31.57      2.48 o
  -8   3   0       16.26       16.22      1.81 o
  -7   3   0      304.85      303.46      5.88 o
  -6   3   0      347.51      346.21      6.14 o
  -5   3   0      381.63      379.04      5.37 o
  -4   3   0     1685.70     1683.79     18.01 o
  -3   3   0      640.71      597.64      8.30 o
  -2   3   0      408.91      457.67      4.26 o
  -1   3   0       23.37       22.71      0.70 o
   0   3   0      379.67      426.52      4.08 o
   1   3   0     1173.66     1207.17      8.99 o
   2   3   0      586.03      543.03      4.40 o
   3   3   0     1883.41     1918.96     13.37 o
   4   3   0      382.50      400.95      3.70 o
   5   3   0      442.10      464.12      4.71 o
   6   3   0       44.85       44.57      2.62 o
   7   3   0        0.98        0.66      0.70 o
   8   3   0      206.81      194.71      3.93 o
   9   3   0      143.46      131.40      3.42 o
  10   3   0      101.57      101.87      3.22 o
  -9   4   0       56.72       60.38      3.32 o
  -8   4   0       15.30       15.98      1.97 o
  -7   4   0       68.89       65.21      3.76 o
  -6   4   0       89.18       89.11      4.71 o
  -5   4   0       31.79       29.35      3.78 o
  -4   4   0     1143.40     1126.85     12.81 o
  -3   4   0      537.26      528.81      6.60 o
  -2   4   0     1698.78     1783.49     15.11 o
  -1   4   0      227.92      294.65      3.20 o
   0   4   0     2615.48     2967.61     21.43 o
   1   4   0        4.77        5.27      0.44 o
   2   4   0     1215.16     1290.29      9.79 o
   3   4   0      204.17      195.98      2.01 o
   4   4   0        5.76        1.83      0.46 o
   5   4   0      178.56      172.52      3.02 o
   6   4   0       60.65       65.88      1.92 o
   7   4   0      179.50      172.56      3.95 o
   8   4   0      157.42      153.47      3.98 o
   9   4   0       14.67       14.09      1.72 o
  10   4   0       12.17       10.91      1.74 o
  -9   5   0       28.31       24.11      5.79 o
  -8   5   0       10.67        7.90      1.80 o
  -7   5   0       19.16       21.49      2.76 o
  -6   5   0       37.99       38.57      2.39 o
  -5   5   0     1148.10     1130.96     15.50 o
  -4   5   0       36.21       35.66      1.82 o
  -3   5   0      129.67      132.57      2.85 o
  -2   5   0      134.27      117.70      1.76 o
  -1   5   0        6.78        4.07      0.52 o
   0   5   0     1297.24     1358.57     10.35 o
   1   5   0        4.26        8.72      0.57 o
   2   5   0      575.00      555.52      4.54 o
   3   5   0      705.91      708.38      5.91 o
   4   5   0      873.37      897.48      6.92 o
   5   5   0       62.19       56.61      1.46 o
   6   5   0       45.40       45.39      1.76 o
   7   5   0      216.49      213.61      3.32 o
   8   5   0      123.84      116.77      6.50 o
   9   5   0      122.83      130.59      3.95 o
  10   5   0       12.56        8.04      1.69 o
  -8   6   0      100.12      108.54      5.51 o
  -7   6   0      104.10      103.43      3.86 o
  -6   6   0       25.30       26.14      2.23 o
  -5   6   0       47.56       52.38      2.74 o
  -4   6   0       10.18        8.59      1.48 o
  -3   6   0      181.15      178.01      3.60 o
  -2   6   0       73.57       67.13      1.59 o
  -1   6   0       36.77       39.26      1.34 o
   0   6   0      271.28      265.42      2.79 o
   1   6   0      865.23      911.93      8.02 o
   2   6   0      647.54      636.63      5.22 o
   3   6   0       15.41       13.96      0.81 o
   4   6   0      159.38      160.73      2.78 o
   5   6   0      378.52      374.97      4.35 o
   6   6   0        4.98        3.20      0.87 o
   7   6   0        4.07        4.97      0.92 o
   8   6   0       37.75       39.14      2.88 o
   9   6   0       13.45       11.76      2.01 o
  10   6   0       25.11       27.62      3.31 o
  -7   7   0      116.55      126.87      4.81 o
  -6   7   0      171.98      169.08      4.90 o
  -5   7   0       19.70       22.39      2.14 o
  -4   7   0       82.94       87.52      3.28 o
  -3   7   0      116.20      124.98      3.20 o
  -2   7   0      407.11      405.16      6.05 o
  -1   7   0      963.23      973.37     10.18 o
   0   7   0      758.24      747.82      8.16 o
   1   7   0      925.19      921.53      8.15 o
   2   7   0      660.18      665.70      5.59 o
   3   7   0      307.79      331.78      3.75 o
   4   7   0       78.65       83.83      1.82 o
   5   7   0        3.94        3.83      0.81 o
   6   7   0      194.62      188.99      3.33 o
   7   7   0      403.17      376.41      5.22 o
   8   7   0       11.40       16.55      2.65 o
   9   7   0       19.93       20.00      1.81 o
  10   7   0       33.35       39.60      2.91 o
  -7   8   0        2.36        2.33      2.02 o
  -6   8   0      131.19      144.38      6.51 o
  -5   8   0       20.67       22.03      2.26 o
  -4   8   0      106.62      106.73      3.76 o
  -3   8   0      177.08      172.40      4.55 o
  -2   8   0      611.54      545.19     16.62 o
  -1   8   0      327.19      321.06      4.89 o
   0   8   0      269.38      265.41      3.99 o
   1   8   0      184.07      184.32      3.06 o
   2   8   0       58.99       55.11      1.71 o
   3   8   0      287.90      290.77      3.85 o
   4   8   0      730.44      719.18      7.47 o
   5   8   0      184.63      186.88      3.08 o
   6   8   0      165.53      163.69      3.22 o
   7   8   0        2.82        3.40      1.04 o
   8   8   0       96.60       97.80      2.74 o
   9   8   0       49.08       56.36      5.30 o
  -6   9   0       22.20       20.85      4.16 o
  -5   9   0       12.08       11.19      2.43 o
  -4   9   0      128.08      131.45      4.35 o
  -3   9   0      310.25      293.89      6.46 o
  -2   9   0       94.42       95.00      3.88 o
  -1   9   0      288.87      282.78      4.74 o
   0   9   0      115.62      113.47      2.60 o
   1   9   0       52.03       49.38      2.25 o
   2   9   0      185.12      180.41      3.13 o
   3   9   0      249.80      250.29      4.52 o
   4   9   0      111.36      112.71      2.93 o
   5   9   0      214.08      212.10      4.08 o
   6   9   0      144.54      139.91      3.67 o
   7   9   0       34.00       39.98      2.12 o
   8   9   0       34.89       33.73      2.00 o
   9   9   0       10.91       15.74      3.29 o
  -5  10   0       20.95       23.58      2.74 o
  -4  10   0       47.53       47.62      3.31 o
  -3  10   0      150.73      152.28      5.27 o
  -2  10   0      114.43      118.86      5.27 o
  -1  10   0      123.13      123.49      3.62 o
   0  10   0       72.81       66.57      2.17 o
   1  10   0      142.40      133.93      2.95 o
   2  10   0      122.87      119.80      3.39 o
   3  10   0      295.42      296.74      5.28 o
   4  10   0      121.38      128.86      3.44 o
   5  10   0       55.64       54.21      2.88 o
   6  10   0       96.04       95.59      5.37 o
   7  10   0       90.79       92.64      2.95 o
   8  10   0       16.65       12.18      1.60 o
  -3  11   0        6.91        5.04      2.03 o
  -2  11   0       24.49       26.82      2.70 o
  -1  11   0       35.34       33.81      2.47 o
   0  11   0      129.33      131.29      3.44 o
   1  11   0        9.79        8.60      1.81 o
   2  11   0       35.20       35.59      2.11 o
   3  11   0       43.60       42.44      3.41 o
   4  11   0       39.79       44.46      2.77 o
   5  11   0       88.58       86.82      3.45 o
   6  11   0        1.03       -0.63      1.16 o
   7  11   0       27.76       33.74      2.26 o
  -2  12   0        6.93        0.71      3.92 o
  -1  12   0       10.13       12.09      2.42 o
   0  12   0       29.35       22.24      2.70 o
   1  12   0       45.04       47.29      3.45 o
   2  12   0      231.56      245.03      4.99 o
   3  12   0       32.72       34.85      2.27 o
   4  12   0       59.47       57.92      3.09 o
   5  12   0      108.74      111.12      4.00 o
   6  12   0      203.29      223.21      5.82 o
  -5 -12   1      107.42      104.74      3.97 o
  -4 -12   1        7.21        9.92      1.88 o
  -3 -12   1        9.16        6.90      1.74 o
  -2 -12   1       91.34       98.21      6.36 o
  -1 -12   1       81.97       91.95      3.24 o
   0 -12   1       18.57       18.40      1.71 o
   1 -12   1       45.47       38.07      3.18 o
  -7 -11   1        2.20       -0.57      1.28 o
  -6 -11   1      198.29      202.10      4.44 o
  -5 -11   1       29.01       29.20      2.04 o
  -4 -11   1       93.38       87.43      3.55 o
  -3 -11   1       24.90       29.11      2.04 o
  -2 -11   1        4.55        4.49      1.35 o
  -1 -11   1        3.05        2.31      1.26 o
   0 -11   1       56.42       58.17      2.49 o
   1 -11   1      203.43      198.23      5.54 o
   2 -11   1       41.95       48.52      3.35 o
   3 -11   1       23.27       19.77      2.60 o
  -8 -10   1       11.56       13.03      2.01 o
  -7 -10   1       32.80       32.68      2.04 o
  -6 -10   1       62.81       66.11      2.63 o
  -5 -10   1        5.87        5.85      1.24 o
  -4 -10   1      353.35      354.99      8.45 o
  -3 -10   1      232.95      237.99      5.50 o
  -2 -10   1      380.13      376.76      9.99 o
  -1 -10   1        1.90        3.47      1.17 o
   0 -10   1       68.53       71.14      2.63 o
   1 -10   1      112.55      106.55      2.69 o
   2 -10   1      136.44      142.61      3.98 o
   3 -10   1       61.54       61.54      3.59 o
   4 -10   1       51.19       47.77      3.31 o
  -9  -9   1        9.56        9.03      1.85 o
  -8  -9   1       13.46       13.63      1.88 o
  -7  -9   1        6.54        9.31      1.33 o
  -6  -9   1       21.61       18.11      1.59 o
  -5  -9   1       93.68       96.13      2.81 o
  -4  -9   1       40.97       38.64      1.98 o
  -3  -9   1      459.01      458.34      5.94 o
  -2  -9   1      158.60      154.29      5.00 o
  -1  -9   1      107.74       98.61      2.55 o
   0  -9   1      138.23      133.00      2.95 o
   1  -9   1      160.59      126.35      2.81 o
   2  -9   1       85.20       87.44      3.90 o
   3  -9   1       78.62       79.45      3.07 o
   4  -9   1       23.92       24.89      2.90 o
   5  -9   1       25.00       28.62      2.70 o
  -9  -8   1      113.98      113.09      4.09 o
  -8  -8   1       77.43       89.88      3.00 o
  -7  -8   1       33.71       37.95      1.75 o
  -6  -8   1       46.35       42.40      1.87 o
  -5  -8   1      186.00      182.94      3.35 o
  -4  -8   1     1035.17     1028.85     10.03 o
  -3  -8   1      796.80      772.05      7.90 o
  -2  -8   1        1.27        1.04      0.68 o
  -1  -8   1       69.86       68.97      2.07 o
   0  -8   1       38.97       43.45      2.23 o
   1  -8   1      264.89      213.74      5.25 o
   2  -8   1      198.76      183.39      3.72 o
   3  -8   1       53.31       55.34      4.16 o
   4  -8   1      131.65      131.41      4.18 o
   5  -8   1      115.83      126.74      4.24 o
   6  -8   1        7.85        5.65      1.84 o
 -10  -7   1       31.87       37.07      2.82 o
  -9  -7   1        3.53        4.36      1.65 o
  -8  -7   1      113.98      116.88      3.27 o
  -7  -7   1      346.78      330.67      5.57 o
  -6  -7   1      235.63      228.96      3.70 o
  -5  -7   1       34.20       37.91      1.62 o
  -4  -7   1      132.48      129.88      2.33 o
  -3  -7   1       18.29       18.35      1.02 o
  -2  -7   1      609.78      599.07      5.85 o
  -1  -7   1      673.28      655.89      6.26 o
   0  -7   1       77.12       88.50      1.86 o
   1  -7   1       57.30       54.38      1.83 o
   2  -7   1      103.54      108.78      2.38 o
   3  -7   1      425.60      394.81      5.11 o
   4  -7   1       11.85       12.66      1.53 o
   5  -7   1       60.43       61.54      3.89 o
   6  -7   1      107.50      116.98      6.20 o
   7  -7   1       20.60       19.65      2.28 o
 -10  -6   1        1.17        0.73      1.43 o
  -9  -6   1       34.11       30.10      2.33 o
  -8  -6   1      118.56      115.06      3.66 o
  -7  -6   1      121.79      115.04      2.92 o
  -6  -6   1      372.66      387.96      5.01 o
  -5  -6   1      187.35      191.48      3.13 o
  -4  -6   1      465.39      455.88      4.94 o
  -3  -6   1      180.55      191.85      2.76 o
  -2  -6   1     1121.22     1111.75      9.51 o
  -1  -6   1      405.54      389.45      4.05 o
   0  -6   1      536.30      557.79      5.85 o
   1  -6   1      288.54      269.40      3.32 o
   2  -6   1       26.52       26.77      1.30 o
   3  -6   1      265.88      259.57      3.75 o
   4  -6   1      163.88      150.94      3.49 o
   5  -6   1      229.47      222.36     10.37 o
   6  -6   1      126.09      126.77      3.93 o
   7  -6   1       24.79       27.26      2.42 o
   8  -6   1      119.33      122.23      4.31 o
 -10  -5   1        9.29        8.33      1.71 o
  -9  -5   1       74.13       77.64      3.12 o
  -8  -5   1      141.61      142.42      4.12 o
  -7  -5   1      316.36      323.72      5.16 o
  -6  -5   1       64.30       61.41      1.61 o
  -5  -5   1      366.83      350.72      4.43 o
  -4  -5   1      383.00      401.42      4.01 o
  -3  -5   1      295.93      270.29      3.02 o
  -2  -5   1      535.97      518.97      4.87 o
  -1  -5   1     2117.71     2210.37     17.48 o
   0  -5   1      967.22      986.90      8.37 o
   1  -5   1      419.37      379.69      3.82 o
   2  -5   1      673.04      642.53      5.82 o
   3  -5   1       90.32       99.33      2.88 o
   4  -5   1      551.81      538.17      7.29 o
   5  -5   1      895.06      854.34     10.67 o
   6  -5   1      267.67      259.28      5.57 o
   7  -5   1       55.34       55.61      3.03 o
   8  -5   1       30.88       26.09      2.87 o
 -10  -4   1       36.48       31.52      2.64 o
  -9  -4   1        8.86       10.80      1.75 o
  -8  -4   1      113.14      110.20      3.37 o
  -7  -4   1      212.21      212.77      4.53 o
  -6  -4   1      253.58      261.53      4.92 o
  -5  -4   1      120.18      116.00      2.29 o
  -4  -4   1      332.91      365.62      3.88 o
  -3  -4   1      157.77      154.17      2.05 o
  -2  -4   1      479.62      482.62      4.15 o
  -1  -4   1      446.68      441.56      4.10 o
   0  -4   1       78.78       57.24      1.14 o
   1  -4   1     1771.85     1844.96     14.61 o
   2  -4   1      713.68      673.24      5.92 o
   3  -4   1      723.45      724.56      7.11 o
   4  -4   1      442.21      431.12      5.06 o
   5  -4   1        5.06        5.18      1.08 o
   6  -4   1       23.76       23.53      1.98 o
   7  -4   1       38.22       34.06      2.29 o
   8  -4   1       11.16       13.46      2.92 o
   9  -4   1       60.60       68.52      2.87 o
 -10  -3   1       37.81       40.33      2.33 o
  -9  -3   1      138.49      137.96      3.46 o
  -8  -3   1      395.03      401.71      6.17 o
  -7  -3   1        0.97        0.80      0.81 o
  -6  -3   1       10.77       10.65      0.89 o
  -5  -3   1      359.36      328.35      7.43 o
  -4  -3   1      202.89      210.88      2.59 o
  -3  -3   1      620.76      670.40      6.09 o
  -2  -3   1      892.98      844.58      7.45 o
  -1  -3   1     1102.52     1078.37      8.66 o
   0  -3   1     4022.32     4065.28     30.90 o
   1  -3   1      752.87      730.36      6.15 o
   2  -3   1     1833.07     1875.83     21.89 o
   3  -3   1      608.98      630.04      5.84 o
   4  -3   1      466.15      455.32      4.61 o
   5  -3   1      313.84      310.76      4.75 o
   6  -3   1       15.29       14.50      1.54 o
   7  -3   1      145.78      148.11      3.94 o
   8  -3   1      126.89      126.45      4.64 o
   9  -3   1       71.04       72.85      3.61 o
 -10  -2   1       16.83       16.29      1.76 o
  -9  -2   1       13.17       11.93      1.48 o
  -8  -2   1       87.83       83.08      2.52 o
  -7  -2   1       40.15       42.02      1.86 o
  -6  -2   1      412.44      431.39      5.18 o
  -5  -2   1       19.96       15.55      0.86 o
  -4  -2   1      244.83      248.60      3.09 o
  -3  -2   1      406.10      344.00      4.03 o
  -2  -2   1      157.81      153.76      1.87 o
  -1  -2   1        7.96       11.70      0.53 o
   0  -2   1      152.69      134.79      1.66 o
   1  -2   1       32.14       31.41      1.04 o
   2  -2   1       21.59       17.95      0.64 o
   3  -2   1       26.78       28.04      0.77 o
   4  -2   1      310.56      334.22      4.33 o
   5  -2   1       76.83       71.35      2.20 o
   6  -2   1      224.55      235.02      4.98 o
   7  -2   1        9.52        7.46      1.56 o
   8  -2   1        0.63        0.31      1.00 o
   9  -2   1       95.53       90.17      4.59 o
  10  -2   1       60.73       65.68      3.48 o
 -10  -1   1        9.42       10.00      1.52 o
  -9  -1   1       64.06       65.61      2.49 o
  -8  -1   1       20.29       20.37      1.51 o
  -7  -1   1      119.04      117.37      2.73 o
  -6  -1   1      128.05      110.85      1.96 o
  -5  -1   1      921.43      930.10      8.52 o
  -4  -1   1      408.84      393.45      3.93 o
  -3  -1   1      197.48      208.43      2.50 o
  -2  -1   1     1332.11     1350.05     12.56 o
  -1  -1   1       15.46       16.61      0.55 o
   0  -1   1      515.56      498.86      4.70 o
   1  -1   1      476.01      455.14      4.07 o
   2  -1   1      716.84      762.59      6.63 o
   3  -1   1      576.85      614.79      5.17 o
   4  -1   1      118.31      111.68      1.83 o
   5  -1   1       97.84       86.86      1.48 o
   6  -1   1      433.17      428.89      5.88 o
   7  -1   1      265.55      253.33      4.26 o
   8  -1   1       90.02       91.62      3.47 o
   9  -1   1      102.98       92.07      4.08 o
  10  -1   1        6.54        8.57      1.65 o
 -10   0   1       36.48       40.16      3.91 o
  -9   0   1       28.82       29.82      1.94 o
  -8   0   1       81.70       80.62      2.14 o
  -7   0   1      183.62      179.04      3.49 o
  -6   0   1      500.19      493.53      7.38 o
  -5   0   1      111.08       87.95      1.82 o
  -4   0   1      595.01      540.54      6.25 o
  -3   0   1      600.94      567.07      9.18 o
  -2   0   1       85.74      106.81      2.35 o
  -1   0   1     4392.01     4386.31     45.93 o
   0   0   1     1226.83     1223.07     23.94 o
   1   0   1     2014.72     1999.14     19.94 o
   2   0   1       74.43       95.55      1.54 o
   3   0   1       56.70       68.85      0.96 o
   4   0   1      122.75      153.08      1.67 o
   5   0   1      537.56      514.81      4.67 o
   6   0   1      655.73      652.01      7.13 o
   7   0   1      203.99      203.57      6.50 o
   8   0   1       52.68       52.19      2.26 o
   9   0   1       77.76       74.10      2.73 o
  10   0   1        8.81        8.22      1.54 o
 -10   1   1       67.54       64.12      2.94 o
  -9   1   1        8.65       10.04      1.22 o
  -8   1   1       37.89       37.71      2.23 o
  -7   1   1      186.37      175.99      3.97 o
  -6   1   1      517.97      497.64      7.48 o
  -5   1   1       69.34       57.93      1.40 o
  -4   1   1      219.46      206.14      5.06 o
  -3   1   1      136.97      122.02      2.86 o
  -2   1   1      594.69      645.90     17.44 o
  -1   1   1     1655.66     1787.46     25.42 o
   0   1   1     2966.28     2962.58     44.28 o
   1   1   1      120.73      137.91      1.32 o
   2   1   1     1078.52     1184.36      8.28 o
   3   1   1       27.77       24.37      0.60 o
   4   1   1        1.66        2.65      0.38 o
   5   1   1      293.22      293.33      2.84 o
   6   1   1      512.20      507.13      4.88 o
   7   1   1      381.24      368.05      4.92 o
   8   1   1       35.20       32.52      1.87 o
   9   1   1       24.14       26.78      1.88 o
  10   1   1        0.97       -0.02      1.14 o
 -10   2   1       16.52       21.88      2.77 o
  -9   2   1       45.70       51.69      2.85 o
  -8   2   1      255.75      252.31      5.94 o
  -7   2   1      157.69      152.45      4.72 o
  -6   2   1      316.33      315.20      5.50 o
  -5   2   1     1233.38     1205.88     15.39 o
  -4   2   1     1381.31     1464.54     14.96 o
  -3   2   1      456.91      475.62      8.17 o
  -2   2   1        1.74        1.74      0.59 o
  -1   2   1      613.55      641.66      9.75 o
   0   2   1     1573.57     1617.82     16.39 o
   1   2   1     1529.18     1586.64     12.49 o
   2   2   1    18437.02    17519.70    127.28 o
   3   2   1      737.23      736.83      4.96 o
   4   2   1      518.51      481.28      3.69 o
   5   2   1      103.41      103.14      1.47 o
   6   2   1      315.38      296.36      3.25 o
   7   2   1      478.40      480.00      5.93 o
   8   2   1      141.84      141.08      3.61 o
   9   2   1       90.50       96.06      3.16 o
  10   2   1        0.43        0.03      1.16 o
  -9   3   1       41.07       37.10      3.88 o
  -8   3   1       14.59       13.81      1.77 o
  -7   3   1      275.97      286.80      5.63 o
  -6   3   1       20.44       23.73      1.94 o
  -5   3   1      276.02      283.41      4.92 o
  -4   3   1      541.31      541.09      6.48 o
  -3   3   1      732.95      750.95      7.38 o
  -2   3   1       35.63       38.37      1.34 o
  -1   3   1      150.20      154.27      2.16 o
   0   3   1      412.22      465.55      3.86 o
   1   3   1     1215.78     1338.42      9.83 o
   2   3   1     3561.43     3516.37     23.93 o
   3   3   1     4016.22     4209.56     27.36 o
   4   3   1     1758.94     1797.88     12.81 o
   5   3   1       46.17       37.53      0.92 o
   6   3   1        2.45        1.29      0.59 o
   7   3   1      221.51      218.26      3.26 o
   8   3   1      141.78      138.23      3.96 o
   9   3   1      271.28      257.00      4.88 o
  10   3   1       86.97       88.22      3.02 o
  -9   4   1       32.00       38.14      2.79 o
  -8   4   1       26.16       27.46      2.25 o
  -7   4   1        0.94        1.02      1.28 o
  -6   4   1       61.46       62.70      2.66 o
  -5   4   1      708.62      716.89     10.24 o
  -4   4   1      256.57      251.82      4.51 o
  -3   4   1      654.29      675.45      7.02 o
  -2   4   1     1431.61     1477.17     13.98 o
  -1   4   1      866.38      868.67      8.54 o
   0   4   1       84.22       81.75      1.18 o
   1   4   1     1546.82     1603.87     11.85 o
   2   4   1     5602.20     5897.20     39.93 o
   3   4   1     2709.29     2869.25     21.06 o
   4   4   1      118.10       98.76      1.70 o
   5   4   1      232.10      254.29      2.71 o
   6   4   1        1.99        1.38      0.87 o
   7   4   1      327.86      322.33      5.06 o
   8   4   1      370.47      363.79      5.82 o
   9   4   1       20.62       23.90      1.78 o
  10   4   1      116.40      119.50      3.95 o
  -9   5   1       38.94       38.65      2.92 o
  -8   5   1        6.87        7.79      1.77 o
  -7   5   1       12.31        9.08      1.71 o
  -6   5   1       14.78       12.54      1.65 o
  -5   5   1        1.23        1.40      1.27 o
  -4   5   1     1627.11     1622.79     20.63 o
  -3   5   1      507.55      492.22      5.64 o
  -2   5   1      535.12      519.39      5.79 o
  -1   5   1       12.85        4.28      0.68 o
   0   5   1       43.97       56.57      1.09 o
   1   5   1      615.57      628.18      5.19 o
   2   5   1      162.16      153.67      1.89 o
   3   5   1      631.59      600.39      5.17 o
   4   5   1      838.42      866.29      6.76 o
   5   5   1      496.15      513.76      4.45 o
   6   5   1       35.73       36.59      1.50 o
   7   5   1       68.46       71.75      1.97 o
   8   5   1       91.39       93.28      3.75 o
   9   5   1      183.09      187.14      4.92 o
  10   5   1       26.01       26.82      2.33 o
  -8   6   1       70.77       74.90      4.44 o
  -7   6   1       30.79       28.13      2.39 o
  -6   6   1      107.23      104.95      3.59 o
  -5   6   1        8.64        8.04      1.51 o
  -4   6   1       85.25       82.13      4.63 o
  -3   6   1      120.58      123.34      4.24 o
  -2   6   1     1330.23     1268.39     14.29 o
  -1   6   1      330.99      306.09      4.09 o
   0   6   1      505.08      539.99      4.99 o
   1   6   1        6.60       10.74      0.61 o
   2   6   1       46.85       52.17      1.24 o
   3   6   1       61.76       60.70      1.23 o
   4   6   1      285.73      274.54      2.88 o
   5   6   1      205.60      186.56      3.34 o
   6   6   1      207.42      221.17      3.54 o
   7   6   1      111.63      108.19      2.47 o
   8   6   1       38.61       42.10      1.80 o
   9   6   1        8.76        7.16      1.36 o
  10   6   1       10.88       10.15      1.55 o
  -7   7   1       30.44       30.14      2.66 o
  -6   7   1       60.51       60.76      3.25 o
  -5   7   1        0.71       -1.22      1.22 o
  -4   7   1        4.93        2.25      1.27 o
  -3   7   1      220.45      220.93      7.31 o
  -2   7   1      119.04      112.48      2.57 o
  -1   7   1      872.38      854.96      9.28 o
   0   7   1      145.43      153.18      2.65 o
   1   7   1      161.66      154.55      2.14 o
   2   7   1      189.10      200.96      2.35 o
   3   7   1        3.78        3.02      0.62 o
   4   7   1      269.28      273.54      3.00 o
   5   7   1      106.54      124.46      2.21 o
   6   7   1      182.33      179.25      3.23 o
   7   7   1      138.93      131.46      2.85 o
   8   7   1      100.70       93.72      2.47 o
   9   7   1       26.73       22.67      2.06 o
  10   7   1       71.42       75.44      3.40 o
  -7   8   1       93.32       99.20      4.98 o
  -6   8   1        6.09        5.31      1.81 o
  -5   8   1       15.37       13.59      2.03 o
  -4   8   1        0.76        1.34      1.35 o
  -3   8   1       56.78       58.91      4.41 o
  -2   8   1       70.40       67.95      2.83 o
  -1   8   1      230.92      219.52      3.77 o
   0   8   1      337.37      320.43      4.01 o
   1   8   1        1.63        2.06      0.77 o
   2   8   1      511.96      506.74      4.86 o
   3   8   1       21.67       21.28      1.12 o
   4   8   1      287.32      287.18      3.83 o
   5   8   1      257.00      241.40      3.78 o
   6   8   1      246.90      233.87      4.98 o
   7   8   1       30.60       35.63      1.94 o
   8   8   1       12.26       11.92      1.45 o
   9   8   1        9.75        9.91      1.75 o
  -6   9   1      225.65      242.16      6.31 o
  -5   9   1      117.51      120.40      4.31 o
  -4   9   1       29.39       26.11      2.38 o
  -3   9   1      135.46      129.91      4.37 o
  -2   9   1      177.16      167.33      4.48 o
  -1   9   1        6.22        7.80      1.40 o
   0   9   1       85.51       84.05      2.00 o
   1   9   1       82.70       79.05      2.02 o
   2   9   1      556.98      543.93      5.78 o
   3   9   1      559.02      547.30      9.20 o
   4   9   1       79.49       77.42      2.60 o
   5   9   1      231.51      232.23      3.84 o
   6   9   1       94.26       96.38      3.78 o
   7   9   1       67.87       77.99      2.64 o
   8   9   1       34.68       30.27      2.03 o
   9   9   1       11.96       14.22      1.96 o
  -5  10   1       33.39       29.17      3.57 o
  -4  10   1      201.65      218.59      5.88 o
  -3  10   1        8.18        7.71      1.92 o
  -2  10   1        2.81        3.78      1.55 o
  -1  10   1      124.03      114.12      3.40 o
   0  10   1      309.82      295.39      5.47 o
   1  10   1       12.33       14.53      1.22 o
   2  10   1      183.95      178.78      3.16 o
   3  10   1      167.03      171.13      3.77 o
   4  10   1      188.59      190.09      5.66 o
   5  10   1      122.21      118.97      3.29 o
   6  10   1       14.86       19.44      1.65 o
   7  10   1       18.11       20.59      2.59 o
   8  10   1        2.17        2.04      1.33 o
  -4  11   1       50.55       42.55      4.70 o
  -3  11   1       41.91       46.56      3.42 o
  -2  11   1       49.79       53.30      3.39 o
  -1  11   1      118.60      121.02      5.20 o
   0  11   1      129.32      141.65      3.89 o
   1  11   1      582.64      558.23      7.12 o
   2  11   1      156.63      155.68      3.62 o
   3  11   1       15.22       16.00      1.65 o
   4  11   1       17.39       14.68      1.66 o
   5  11   1        1.17       -0.33      1.22 o
   6  11   1      163.21      167.11      4.73 o
   7  11   1       56.47       56.24      3.20 o
  -2  12   1       43.95       37.31      3.14 o
  -1  12   1      117.81      123.49      9.79 o
   0  12   1       20.12       15.27      3.05 o
   1  12   1       94.70      100.84      7.70 o
   2  12   1      179.60      183.26      7.30 o
   3  12   1      234.93      230.57      4.76 o
   4  12   1        1.25        1.26      1.31 o
   5  12   1       58.49       58.95      4.03 o
   6  12   1       61.75       75.48      3.56 o
   1  13   1       97.58      108.17      4.62 o
   2  13   1       20.17       20.35      2.72 o
   3  13   1        3.47        1.54      1.48 o
   4  13   1       43.75       46.70      2.93 o
  -4 -12   2        2.58        7.82      1.81 o
  -3 -12   2        9.46        9.45      1.94 o
  -2 -12   2       52.24       52.79      3.10 o
  -1 -12   2       73.61       75.19      3.04 o
   0 -12   2      117.56      120.33      3.51 o
  -6 -11   2       65.92       71.40      4.01 o
  -5 -11   2       83.39       80.90      3.34 o
  -4 -11   2      176.46      182.14      6.23 o
  -3 -11   2      327.45      334.09      6.89 o
  -2 -11   2       61.78       58.31      3.00 o
  -1 -11   2        6.72        5.76      1.43 o
   0 -11   2       68.01       67.11      2.76 o
   1 -11   2       85.92       76.63      2.83 o
   2 -11   2      121.46      110.82      9.79 o
  -7 -10   2        1.01        1.93      1.50 o
  -6 -10   2       47.77       47.66      2.26 o
  -5 -10   2      144.12      136.76      3.39 o
  -4 -10   2       50.31       48.15      2.31 o
  -3 -10   2      259.97      257.51      7.00 o
  -2 -10   2      130.15      127.72      3.37 o
  -1 -10   2       67.70       71.69      3.26 o
   0 -10   2       30.77       28.33      2.67 o
   1 -10   2       53.99       57.49      2.43 o
   2 -10   2       71.76       77.14      2.69 o
   3 -10   2      132.21      122.56      4.38 o
   4 -10   2       55.51       53.99      3.42 o
  -8  -9   2        9.41        9.89      1.83 o
  -7  -9   2        0.64       -1.09      1.09 o
  -6  -9   2        5.74        5.03      1.10 o
  -5  -9   2       25.23       25.97      1.75 o
  -4  -9   2      781.67      771.04     10.05 o
  -3  -9   2      284.68      283.35      4.87 o
  -2  -9   2       83.76       80.67      4.06 o
  -1  -9   2       28.90       29.70      1.86 o
   0  -9   2        1.06        0.80      0.99 o
   1  -9   2       47.60       50.55      2.22 o
   2  -9   2       35.52       34.04      1.74 o
   3  -9   2      379.18      392.55      5.53 o
   4  -9   2       67.32       67.44      4.42 o
   5  -9   2        6.43        7.48      1.95 o
  -9  -8   2       58.57       58.04      3.26 o
  -8  -8   2      104.61      108.66      3.93 o
  -7  -8   2       56.84       58.98      2.48 o
  -6  -8   2       41.54       44.66      1.81 o
  -5  -8   2        3.24        1.91      0.88 o
  -4  -8   2      143.10      138.04      2.86 o
  -3  -8   2      472.39      470.27      5.43 o
  -2  -8   2      407.77      393.26      5.35 o
  -1  -8   2       11.92       11.68      1.08 o
   0  -8   2       47.81       52.54      1.94 o
   1  -8   2        6.67       12.49      1.19 o
   2  -8   2      196.91      186.61      3.45 o
   3  -8   2      384.78      370.45      5.23 o
   4  -8   2      128.87      122.54      3.48 o
   5  -8   2       99.56       99.63      3.31 o
   6  -8   2       84.85       89.97      4.43 o
  -9  -7   2       26.29       27.77      3.44 o
  -8  -7   2       21.94       25.53      2.46 o
  -7  -7   2      209.94      205.37      5.88 o
  -6  -7   2      150.80      145.94      3.62 o
  -5  -7   2       43.07       41.11      1.65 o
  -4  -7   2        1.20       -0.03      0.72 o
  -3  -7   2      183.33      183.24      2.79 o
  -2  -7   2       31.03       31.48      1.32 o
  -1  -7   2      641.44      629.47      6.14 o
   0  -7   2      140.65      133.86      2.37 o
   1  -7   2      130.58      115.76      2.64 o
   2  -7   2      180.51      171.55      3.16 o
   3  -7   2        3.46        1.61      0.84 o
   4  -7   2       94.33       90.26      2.19 o
   5  -7   2       16.91       14.08      1.69 o
   6  -7   2       10.51        9.20      1.88 o
   7  -7   2        4.04        3.34      1.74 o
 -10  -6   2       16.99       11.51      1.93 o
  -9  -6   2       70.08       68.82      4.35 o
  -8  -6   2      303.63      291.42      6.10 o
  -7  -6   2      317.14      325.91      6.33 o
  -6  -6   2        1.06        1.37      0.87 o
  -5  -6   2      101.88      107.65      2.19 o
  -4  -6   2        3.13        4.46      0.79 o
  -3  -6   2      215.50      222.80      3.60 o
  -2  -6   2      760.31      745.06      7.41 o
  -1  -6   2      926.11      952.16      8.38 o
   0  -6   2      764.50      760.85      6.96 o
   1  -6   2      104.27      102.39      2.37 o
   2  -6   2       33.13       32.59      1.22 o
   3  -6   2      150.86      131.97      2.65 o
   4  -6   2       51.64       52.76      1.76 o
   5  -6   2      109.46      111.52      3.17 o
   6  -6   2       88.19       92.85      4.04 o
   7  -6   2       27.92       35.58      4.82 o
   8  -6   2        2.46        3.29      1.71 o
 -10  -5   2       10.75       10.56      1.82 o
  -9  -5   2        3.59        3.21      1.39 o
  -8  -5   2      159.55      158.36      4.13 o
  -7  -5   2      177.42      175.66      4.14 o
  -6  -5   2      410.33      420.73      6.01 o
  -5  -5   2       87.69       90.86      3.37 o
  -4  -5   2       17.44       18.80      1.35 o
  -3  -5   2      198.32      196.36      2.35 o
  -2  -5   2      623.22      617.38      5.63 o
  -1  -5   2      927.33      959.91      8.22 o
   0  -5   2      779.78      794.77      7.04 o
   1  -5   2      179.60      164.37      2.23 o
   2  -5   2       65.23       64.12      1.42 o
   3  -5   2      329.76      326.08      4.38 o
   4  -5   2       12.05       12.88      1.03 o
   5  -5   2      665.03      647.32      8.68 o
   6  -5   2       83.97       84.97      2.73 o
   7  -5   2      109.24      117.83      6.46 o
   8  -5   2        2.01        1.54      1.33 o
 -10  -4   2       79.95       82.67      3.32 o
  -9  -4   2       60.84       57.37      3.72 o
  -8  -4   2        8.92        7.80      1.37 o
  -7  -4   2      134.99      130.77      3.38 o
  -6  -4   2      419.75      396.51      6.54 o
  -5  -4   2      730.75      756.03      9.01 o
  -4  -4   2      856.28      833.56     14.92 o
  -3  -4   2       17.04       12.82      0.90 o
  -2  -4   2     1502.68     1472.02     11.06 o
  -1  -4   2     1882.72     1926.92     15.23 o
   0  -4   2      494.95      477.31      4.46 o
   1  -4   2        2.89        3.49      0.49 o
   2  -4   2      107.54      116.44      2.25 o
   3  -4   2      340.58      300.89      3.27 o
   4  -4   2      545.63      539.36      6.24 o
   5  -4   2       77.31       77.13      2.11 o
   6  -4   2       39.97       43.28      2.11 o
   7  -4   2       63.51       67.33      3.62 o
   8  -4   2       30.75       31.84      2.10 o
   9  -4   2       15.13       15.08      2.97 o
 -10  -3   2        8.87       10.80      1.56 o
  -9  -3   2      100.32       89.19      2.80 o
  -8  -3   2      262.57      264.20      4.74 o
  -7  -3   2       37.64       37.15      1.71 o
  -6  -3   2      225.93      231.17      3.89 o
  -5  -3   2      349.74      313.46      5.10 o
  -4  -3   2      485.98      446.50      6.47 o
  -3  -3   2     2167.53     2303.66     23.19 o
  -2  -3   2     1206.26     1221.35     11.52 o
  -1  -3   2      102.33       87.64      1.41 o
   0  -3   2     1910.59     1999.29     15.62 o
   1  -3   2     6462.67     6918.06     52.28 o
   2  -3   2       90.20      107.33      2.00 o
   3  -3   2       46.25       36.46      1.00 o
   4  -3   2      181.35      184.56      2.84 o
   5  -3   2      110.96      113.21      2.20 o
   6  -3   2      535.95      550.26      7.54 o
   7  -3   2      111.87      111.06      2.64 o
   8  -3   2      133.52      130.99      3.37 o
   9  -3   2       27.67       27.02      2.46 o
 -10  -2   2       41.47       39.08      3.32 o
  -9  -2   2       32.77       31.55      1.93 o
  -8  -2   2       31.38       32.72      1.93 o
  -7  -2   2        2.54        1.66      0.83 o
  -6  -2   2      641.22      613.02     10.20 o
  -5  -2   2      703.17      705.35      7.39 o
  -4  -2   2     1835.46     1862.64     15.92 o
  -3  -2   2      479.75      475.65      4.88 o
  -2  -2   2       38.64       40.64      1.25 o
  -1  -2   2       51.82       53.64      1.38 o
   0  -2   2        2.04        4.18      0.42 o
   1  -2   2      998.66      982.34      7.93 o
   2  -2   2     1574.85     1585.91     12.55 o
   3  -2   2     2736.06     2822.13     21.86 o
   4  -2   2       18.89       14.99      0.66 o
   5  -2   2       81.55       72.52      1.72 o
   6  -2   2       28.14       29.96      1.27 o
   7  -2   2      143.17      140.02      2.80 o
   8  -2   2      370.46      344.11      6.74 o
   9  -2   2       20.14       22.83      2.74 o
  10  -2   2       47.78       48.06      4.63 o
 -10  -1   2       70.54       65.90      2.87 o
  -9  -1   2       38.24       41.22      2.49 o
  -8  -1   2        6.42        6.24      1.47 o
  -7  -1   2      226.16      235.35      3.44 o
  -6  -1   2      719.72      739.71      8.94 o
  -5  -1   2      821.70      798.58      7.76 o
  -4  -1   2      845.35      832.16      9.47 o
  -3  -1   2      488.22      452.57      4.82 o
  -2  -1   2       87.77       93.05      1.58 o
  -1  -1   2        2.39        3.14      0.44 o
   0  -1   2     1708.00     1667.02     13.70 o
   1  -1   2      983.91      957.59      7.59 o
   2  -1   2     2543.02     2553.58     18.33 o
   3  -1   2     2459.11     2547.96     19.71 o
   4  -1   2     2429.00     2476.06     17.09 o
   5  -1   2      396.78      381.72      4.16 o
   6  -1   2      131.53      118.64      2.26 o
   7  -1   2      375.79      349.11      5.44 o
   8  -1   2        3.14        3.34      1.29 o
   9  -1   2      126.65      131.51      4.03 o
  10  -1   2       44.43       38.16      2.47 o
 -10   0   2        8.87       10.86      1.62 o
  -9   0   2       13.42       13.05      1.23 o
  -8   0   2       98.28       99.85      2.71 o
  -7   0   2       56.66       60.98      2.10 o
  -6   0   2       15.69       15.89      1.46 o
  -5   0   2      512.19      559.58      6.58 o
  -4   0   2      196.08      222.10      3.16 o
  -3   0   2       60.44       61.01      1.14 o
  -2   0   2     2066.26     2178.25     19.98 o
  -1   0   2     3190.36     3288.19     29.91 o
   0   0   2     4438.13     4392.54     54.24 o
   1   0   2     1261.00     1284.53     11.90 o
   2   0   2     3611.76     3642.93     27.61 o
   3   0   2       56.79       42.67      0.82 o
   4   0   2       18.82        8.32      0.55 o
   5   0   2      161.78      155.48      1.89 o
   6   0   2      378.80      369.95      4.62 o
   7   0   2       39.63       40.15      1.51 o
   8   0   2       11.59       16.23      1.42 o
   9   0   2       23.27       21.41      1.80 o
  10   0   2        0.73        2.27      1.35 o
 -10   1   2       89.41       96.56      3.22 o
  -9   1   2       43.81       44.95      3.14 o
  -8   1   2       23.54       23.53      2.07 o
  -7   1   2      160.29      158.46      8.81 o
  -6   1   2      105.45      101.08      5.07 o
  -5   1   2       43.83       62.31      1.73 o
  -4   1   2      173.68      222.25      3.26 o
  -3   1   2     2284.35     2382.47     24.82 o
  -2   1   2     1140.04     1144.06     12.01 o
  -1   1   2     9787.26     9789.51    121.89 o
   0   1   2      153.79      146.62      2.30 o
   1   1   2     2789.16     3068.75     25.72 o
   2   1   2     2964.41     2971.27     21.53 o
   3   1   2      577.62      521.84      5.11 o
   4   1   2      286.91      303.47      2.90 o
   5   1   2      170.66      185.92      2.03 o
   6   1   2      275.16      264.11      3.22 o
   7   1   2      226.30      224.74      3.14 o
   8   1   2       94.08      101.36      2.52 o
   9   1   2       38.38       36.30      2.12 o
  10   1   2       17.63       20.66      3.21 o
 -10   2   2        4.72        7.54      1.33 o
  -9   2   2       30.95       29.12      3.04 o
  -8   2   2      102.52      102.74      5.52 o
  -7   2   2       46.43       49.72      2.90 o
  -6   2   2        2.62        2.58      1.60 o
  -5   2   2       28.72       27.66      1.92 o
  -4   2   2      832.42      887.68     11.49 o
  -3   2   2       39.41       63.73      1.56 o
  -2   2   2      577.23      558.59      6.34 o
  -1   2   2     2138.94     2180.61     22.47 o
   0   2   2        4.49        7.90      0.72 o
   1   2   2     5555.77     5580.54     46.10 o
   2   2   2     4069.68     4350.62     28.04 o
   3   2   2       33.36       22.66      0.57 o
   4   2   2      255.91      269.67      2.37 o
   5   2   2      121.18      124.96      1.70 o
   6   2   2      324.86      333.14      3.65 o
   7   2   2       42.15       41.95      1.47 o
   8   2   2      141.71      140.91      2.92 o
   9   2   2       65.86       64.37      2.95 o
  10   2   2        3.50        1.21      1.23 o
  -9   3   2       74.40       68.64      4.14 o
  -8   3   2      205.61      206.13     14.60 o
  -7   3   2       14.40       15.93      2.05 o
  -6   3   2       20.40       19.65      4.98 o
  -5   3   2       16.36       18.11      1.27 o
  -4   3   2      539.60      568.23     14.32 o
  -3   3   2      306.48      299.66      5.60 o
  -2   3   2     1455.34     1552.12     18.70 o
  -1   3   2       12.90       25.97      1.04 o
   0   3   2       59.16       52.27      1.04 o
   1   3   2      221.54      229.48      1.94 o
   2   3   2     1337.20     1340.92      9.56 o
   3   3   2     1276.96     1229.83      8.89 o
   4   3   2     1212.08     1316.53      9.65 o
   5   3   2      478.24      462.67      4.24 o
   6   3   2       10.17       12.47      0.77 o
   7   3   2        3.60        3.70      0.77 o
   8   3   2      153.73      152.54      2.62 o
   9   3   2       28.63       34.63      3.25 o
  10   3   2       65.01       65.28      2.81 o
  -9   4   2       70.18       67.18      8.19 o
  -8   4   2       23.09       25.92      2.81 o
  -7   4   2      216.85      218.43      8.46 o
  -6   4   2      403.93      375.86      8.34 o
  -5   4   2       67.97       69.17      3.74 o
  -4   4   2      445.52      444.64      6.59 o
  -3   4   2      548.89      514.84     11.93 o
  -2   4   2     1756.02     1857.59     25.88 o
  -1   4   2     1428.39     1439.68     14.98 o
   0   4   2      253.51      219.69      2.59 o
   1   4   2      158.36      135.84      1.38 o
   2   4   2     2378.13     2513.35     18.43 o
   3   4   2      908.96      945.00     10.23 o
   4   4   2     1810.67     1805.68     13.78 o
   5   4   2        6.92        8.84      0.58 o
   6   4   2      116.20      118.07      2.09 o
   7   4   2      352.92      362.36      5.49 o
   8   4   2      333.61      329.83      4.72 o
   9   4   2      247.92      237.53      4.72 o
  10   4   2       79.35       75.10      3.82 o
  -9   5   2        3.77        4.56      1.83 o
  -8   5   2        8.57       10.59      2.30 o
  -7   5   2        3.81        2.90      1.57 o
  -6   5   2       15.59       11.81      3.38 o
  -5   5   2     1691.40     1720.51     27.42 o
  -4   5   2      460.71      435.56      6.81 o
  -3   5   2      611.90      635.33      7.49 o
  -2   5   2      167.62      160.42      2.29 o
  -1   5   2       26.01       34.95      1.40 o
   0   5   2       94.84       91.36      1.66 o
   1   5   2      157.13      149.48      2.63 o
   2   5   2      391.82      377.44      3.27 o
   3   5   2       44.03       29.80      0.84 o
   4   5   2     1155.83     1171.86      8.82 o
   5   5   2      472.30      493.48      4.36 o
   6   5   2      190.66      199.14      3.96 o
   7   5   2        5.27        4.94      0.93 o
   8   5   2        9.70       10.25      1.14 o
   9   5   2       64.48       70.59      5.27 o
  10   5   2       34.20       36.92      4.09 o
  -8   6   2       86.77       90.75      3.87 o
  -7   6   2       65.73       67.89      3.31 o
  -6   6   2      383.09      377.36     12.88 o
  -5   6   2      101.50      100.45      3.97 o
  -4   6   2       36.69       33.74      3.39 o
  -3   6   2     1974.02     1920.19     20.77 o
  -2   6   2      108.31       96.99      2.09 o
  -1   6   2      502.48      497.88      5.67 o
   0   6   2      133.09      131.35      2.36 o
   1   6   2      250.11      238.87      2.65 o
   2   6   2     1288.59     1268.61      9.37 o
   3   6   2      806.94      828.53      7.03 o
   4   6   2     1118.43     1092.41      8.42 o
   5   6   2      608.45      591.40      5.45 o
   6   6   2      409.88      419.12      5.44 o
   7   6   2      156.33      159.33      3.60 o
   8   6   2       22.31       23.28      1.50 o
   9   6   2       10.84       11.62      1.39 o
  10   6   2       14.33       15.90      2.11 o
  -7   7   2       44.88       42.77      3.07 o
  -6   7   2       76.32       74.14      3.37 o
  -5   7   2        0.90        1.03      1.26 o
  -4   7   2       21.74       21.87      1.88 o
  -3   7   2       27.22       29.79      1.75 o
  -2   7   2      792.56      760.09      9.40 o
  -1   7   2      951.38      943.96      9.96 o
   0   7   2      228.32      235.90      3.60 o
   1   7   2      273.41      264.26      3.35 o
   2   7   2       12.35       15.45      0.87 o
   3   7   2      639.16      664.57      6.25 o
   4   7   2      890.61      867.97      7.46 o
   5   7   2      246.58      279.85      3.98 o
   6   7   2       93.38       90.95      2.50 o
   7   7   2      183.35      175.03      5.12 o
   8   7   2       35.25       35.51      1.99 o
   9   7   2        1.79        1.25      1.15 o
  10   7   2       45.64       56.06      3.70 o
  -7   8   2       29.87       32.49      2.84 o
  -6   8   2       15.11       12.54      2.02 o
  -5   8   2        7.43        7.21      1.72 o
  -4   8   2       38.15       41.75      3.67 o
  -3   8   2        6.77        7.52      1.27 o
  -2   8   2      221.69      223.25      6.64 o
  -1   8   2      247.36      236.09      4.31 o
   0   8   2     1531.51     1513.31     23.33 o
   1   8   2      455.27      440.05      5.04 o
   2   8   2       30.30       28.73      1.22 o
   3   8   2       10.34        8.87      0.77 o
   4   8   2        4.62        4.92      0.93 o
   5   8   2      581.13      589.51      6.47 o
   6   8   2      572.58      553.30      9.12 o
   7   8   2       16.70       19.06      1.58 o
   8   8   2        5.63        5.73      1.30 o
   9   8   2       46.20       49.35      2.40 o
  -6   9   2       52.32       55.02      3.48 o
  -5   9   2        1.23        2.14      1.62 o
  -4   9   2        4.79        4.13      1.77 o
  -3   9   2       29.07       25.34      2.18 o
  -2   9   2      111.81      102.31      3.64 o
  -1   9   2      155.56      154.83      3.65 o
   0   9   2      169.01      169.00      5.48 o
   1   9   2       37.61       36.50      1.38 o
   2   9   2      200.46      200.47      2.96 o
   3   9   2      467.31      470.03      7.11 o
   4   9   2       49.09       50.79      2.56 o
   5   9   2       28.58       28.46      1.84 o
   6   9   2       91.34       92.04      2.71 o
   7   9   2      141.30      151.25      3.51 o
   8   9   2       66.79       66.80      2.64 o
   9   9   2        1.91        2.38      1.32 o
  -5  10   2       70.57       74.96      3.97 o
  -4  10   2        5.35        3.63      1.73 o
  -3  10   2        1.78        0.91      1.47 o
  -2  10   2       29.45       23.46      2.26 o
  -1  10   2       91.58       89.91      3.00 o
   0  10   2       81.34       84.13      2.91 o
   1  10   2      112.41      112.90      2.97 o
   2  10   2      164.85      163.79      2.74 o
   3  10   2        1.59        1.92      0.92 o
   4  10   2       11.09       15.16      1.47 o
   5  10   2       34.55       34.03      2.06 o
   6  10   2        7.89       11.44      1.58 o
   7  10   2       31.40       31.22      2.41 o
   8  10   2        7.26        7.27      1.49 o
  -4  11   2      143.93      159.21      5.20 o
  -3  11   2       92.80      107.69      4.17 o
  -2  11   2        0.86        2.49      1.66 o
  -1  11   2       29.57       28.73      2.53 o
   0  11   2      127.88      126.68      6.10 o
   1  11   2      150.73      146.40      3.52 o
   2  11   2      168.57      166.44      2.87 o
   3  11   2       51.34       53.28      2.13 o
   4  11   2       22.61       21.26      1.64 o
   5  11   2        8.68        4.93      1.42 o
   6  11   2       80.98       79.08      3.35 o
   7  11   2       37.63       34.11      2.67 o
  -2  12   2       85.74       98.11      5.84 o
  -1  12   2       12.82       13.59      2.27 o
   0  12   2        5.59        7.85      1.98 o
   1  12   2        4.35        1.41      1.30 o
   2  12   2      149.96      146.22      4.73 o
   3  12   2        7.02        5.65      1.54 o
   4  12   2        4.75        2.81      1.49 o
   5  12   2       20.63       23.10      2.01 o
   6  12   2       73.02       88.49      3.69 o
   0  13   2       58.69       69.20      4.90 o
   1  13   2      160.58      162.84      5.38 o
   2  13   2       37.18       37.09      3.23 o
   3  13   2       72.30       74.00      4.08 o
   4  13   2       69.89       74.02      2.97 o
  -6 -11   3       78.87       86.15      6.05 o
  -5 -11   3       11.44       11.34      1.50 o
  -4 -11   3       57.17       56.80      2.65 o
  -3 -11   3      128.82      133.19      3.54 o
  -2 -11   3       70.82       69.75      3.24 o
  -1 -11   3        2.86        4.28      1.51 o
   0 -11   3       63.98       67.36      2.83 o
   1 -11   3       36.78       35.42      2.21 o
   2 -11   3      157.19      183.65      4.60 o
  -7 -10   3      138.70      140.58      5.39 o
  -6 -10   3       44.12       40.90      2.73 o
  -5 -10   3        0.77        1.81      1.15 o
  -4 -10   3       16.69       17.07      1.62 o
  -3 -10   3       34.98       37.98      2.04 o
  -2 -10   3       22.67       23.26      2.56 o
  -1 -10   3       53.21       57.24      4.13 o
   0 -10   3       51.65       53.21      2.49 o
   1 -10   3       18.38       19.30      1.74 o
   2 -10   3      106.82      113.59      3.27 o
   3 -10   3       56.64       63.92      2.83 o
  -8  -9   3       22.53       24.44      2.46 o
  -7  -9   3       15.94       18.91      1.86 o
  -6  -9   3       52.06       47.97      2.72 o
  -5  -9   3      586.10      581.57      7.28 o
  -4  -9   3       77.69       80.34      2.55 o
  -3  -9   3      252.50      254.13      4.98 o
  -2  -9   3       94.09       95.57      2.99 o
  -1  -9   3      260.40      260.14      4.61 o
   0  -9   3      249.44      236.28      4.91 o
   1  -9   3       82.23       85.29      3.39 o
   2  -9   3      176.43      174.49      3.87 o
   3  -9   3      140.76      137.67      3.41 o
   4  -9   3      158.35      143.66      4.57 o
   5  -9   3       20.49       22.54      2.52 o
  -9  -8   3       17.66       16.43      2.25 o
  -8  -8   3       47.36       46.18      2.91 o
  -7  -8   3        8.53        9.17      1.70 o
  -6  -8   3       45.66       49.51      2.40 o
  -5  -8   3        6.05        4.17      0.91 o
  -4  -8   3      517.82      537.76      7.26 o
  -3  -8   3     1218.62     1194.85     12.63 o
  -2  -8   3       10.87        8.76      1.06 o
  -1  -8   3      299.02      294.08      5.12 o
   0  -8   3        4.97        9.42      1.48 o
   1  -8   3      141.14      145.88      3.39 o
   2  -8   3      290.44      265.22      4.75 o
   3  -8   3       97.15       95.24      2.76 o
   4  -8   3       38.31       36.52      1.87 o
   5  -8   3       75.72       74.35      3.60 o
   6  -8   3       88.07       94.22      3.91 o
  -9  -7   3       28.53       30.84      2.61 o
  -8  -7   3        7.37       11.69      3.12 o
  -7  -7   3      117.13      118.43      4.54 o
  -6  -7   3      156.67      156.53      3.53 o
  -5  -7   3      179.84      190.78      4.11 o
  -4  -7   3      216.73      219.29      3.47 o
  -3  -7   3       97.36       97.21      2.28 o
  -2  -7   3     1252.61     1215.40     13.88 o
  -1  -7   3      651.43      618.80      6.53 o
   0  -7   3      209.93      195.08      3.00 o
   1  -7   3      191.37      176.75      3.20 o
   2  -7   3        2.14        2.86      0.92 o
   3  -7   3      368.82      349.90      5.03 o
   4  -7   3       66.59       65.17      2.15 o
   5  -7   3      147.01      157.31      3.93 o
   6  -7   3       20.62       18.18      2.16 o
   7  -7   3       27.14       29.92      3.02 o
  -9  -6   3       23.76       22.69      2.17 o
  -8  -6   3      175.71      179.22      4.66 o
  -7  -6   3      150.17      143.56      3.95 o
  -6  -6   3       12.24       16.41      1.66 o
  -5  -6   3       37.47       35.74      1.76 o
  -4  -6   3       67.93       78.35      1.83 o
  -3  -6   3       94.20       94.61      2.06 o
  -2  -6   3      722.34      706.51      6.98 o
  -1  -6   3      433.03      423.62      4.70 o
   0  -6   3     1856.25     1847.49     15.17 o
   1  -6   3       81.43       84.34      1.75 o
   2  -6   3       51.90       55.90      1.69 o
   3  -6   3        3.65        8.84      1.03 o
   4  -6   3       19.50       24.22      1.41 o
   5  -6   3      663.18      644.17      7.70 o
   6  -6   3      114.87      113.95      3.34 o
   7  -6   3       37.50       34.70      2.07 o
 -10  -5   3        7.41        8.91      1.80 o
  -9  -5   3       78.63       78.66      4.20 o
  -8  -5   3       27.44       26.13      2.11 o
  -7  -5   3      154.95      152.61      3.93 o
  -6  -5   3      126.14      127.23      3.37 o
  -5  -5   3       87.27       86.25      2.49 o
  -4  -5   3        5.28        5.14      0.84 o
  -3  -5   3       95.76       93.25      2.19 o
  -2  -5   3      163.27      145.83      2.12 o
  -1  -5   3      145.30      159.52      2.16 o
   0  -5   3       13.48       15.43      0.82 o
   1  -5   3       56.72       46.60      1.65 o
   2  -5   3      100.11       89.28      1.72 o
   3  -5   3        9.62        7.30      0.78 o
   4  -5   3       72.20       67.54      1.92 o
   5  -5   3       81.65       94.06      2.34 o
   6  -5   3      218.01      213.05      4.47 o
   7  -5   3      136.26      137.17      3.21 o
   8  -5   3        3.65        2.89      1.39 o
 -10  -4   3       43.43       37.33      2.60 o
  -9  -4   3        5.54        3.88      2.51 o
  -8  -4   3      140.05      142.91      3.85 o
  -7  -4   3      187.46      185.44      4.16 o
  -6  -4   3      397.10      393.80      7.52 o
  -5  -4   3      976.33      988.71     11.77 o
  -4  -4   3       11.89       16.26      0.85 o
  -3  -4   3       60.18       53.77      1.42 o
  -2  -4   3        3.45        3.35      0.52 o
  -1  -4   3      958.97     1020.68      8.51 o
   0  -4   3       22.02       12.80      0.66 o
   1  -4   3      308.48      305.97      3.28 o
   2  -4   3       68.60       63.28      1.44 o
   3  -4   3      111.20      116.17      2.00 o
   4  -4   3     1118.70     1072.15     11.11 o
   5  -4   3      281.16      281.25      4.07 o
   6  -4   3       71.52       75.72      1.86 o
   7  -4   3       17.62       19.75      1.76 o
   8  -4   3       17.56       16.18      3.57 o
 -10  -3   3        9.17        8.36      1.52 o
  -9  -3   3       48.11       45.06      2.30 o
  -8  -3   3       81.32       76.52      2.42 o
  -7  -3   3        1.28        1.22      0.82 o
  -6  -3   3      345.56      335.80      5.62 o
  -5  -3   3       75.95       69.78      2.06 o
  -4  -3   3      273.47      280.89      3.85 o
  -3  -3   3      172.09      171.19      2.37 o
  -2  -3   3      789.90      861.01      8.34 o
  -1  -3   3       99.21      116.89      1.60 o
   0  -3   3      207.89      190.60      2.27 o
   1  -3   3     1966.37     2097.34     16.50 o
   2  -3   3      414.73      404.89      3.97 o
   3  -3   3      193.04      191.88      2.58 o
   4  -3   3        1.49        2.47      0.60 o
   5  -3   3       34.98       37.54      1.37 o
   6  -3   3       94.93       93.44      1.98 o
   7  -3   3       76.31       75.94      4.80 o
   8  -3   3       35.26       36.88      2.20 o
   9  -3   3       19.51       16.54      2.10 o
 -10  -2   3      106.68      102.83      3.94 o
  -9  -2   3      129.55      119.87      3.21 o
  -8  -2   3        4.33        3.94      1.00 o
  -7  -2   3        8.06        9.11      1.07 o
  -6  -2   3      226.33      216.55      3.78 o
  -5  -2   3      472.97      459.41      5.06 o
  -4  -2   3     1085.24     1125.88     11.12 o
  -3  -2   3      696.33      683.73      9.28 o
  -2  -2   3     1414.02     1471.89     13.86 o
  -1  -2   3        2.56       14.16      0.82 o
   0  -2   3      965.85      970.62      8.38 o
   1  -2   3     1562.52     1617.95     12.75 o
   2  -2   3     2174.74     2241.63     16.38 o
   3  -2   3      155.72      132.56      1.73 o
   4  -2   3       32.70       36.40      1.13 o
   5  -2   3        7.99        6.57      0.74 o
   6  -2   3       15.32       18.56      1.14 o
   7  -2   3      212.44      207.01      4.61 o
   8  -2   3      111.11      109.12      4.73 o
   9  -2   3       29.91       32.86      2.56 o
 -10  -1   3       33.40       33.37      2.75 o
  -9  -1   3       34.33       34.53      2.59 o
  -8  -1   3        0.73        0.72      1.14 o
  -7  -1   3      240.20      238.03      5.07 o
  -6  -1   3      109.61       99.64      2.98 o
  -5  -1   3      635.18      624.59      7.68 o
  -4  -1   3     1572.57     1541.66     16.96 o
  -3  -1   3      172.25      167.25      2.06 o
  -2  -1   3      239.92      241.52      2.88 o
  -1  -1   3      341.90      328.61      4.74 o
   0  -1   3     4009.54     4002.06     30.49 o
   1  -1   3     1194.68     1211.36     10.28 o
   2  -1   3      831.12      874.70      7.21 o
   3  -1   3     2161.43     2311.21     18.07 o
   4  -1   3       26.61       23.23      1.38 o
   5  -1   3       38.52       39.71      1.36 o
   6  -1   3       45.93       46.13      1.57 o
   7  -1   3      167.58      151.84      2.95 o
   8  -1   3      303.56      303.38      5.27 o
   9  -1   3       94.40      102.73      3.10 o
  10  -1   3        3.14        2.08      1.46 o
 -10   0   3       67.86       69.35      3.56 o
  -9   0   3       89.46       88.51      5.46 o
  -8   0   3       75.37       72.92      3.17 o
  -7   0   3       78.35       80.07      2.85 o
  -6   0   3       60.03       63.79      3.83 o
  -5   0   3      168.89      192.02      4.40 o
  -4   0   3      531.49      525.42      5.74 o
  -3   0   3     2523.46     2683.72     22.95 o
  -2   0   3     1132.53     1133.14      9.97 o
  -1   0   3      321.91      316.03      3.41 o
   0   0   3      954.41      984.03     12.32 o
   1   0   3     1608.07     1672.19     12.99 o
   2   0   3     2217.20     2326.87     16.93 o
   3   0   3     1320.89     1347.29     10.23 o
   4   0   3        9.55        2.31      0.41 o
   5   0   3      383.34      376.08      3.88 o
   6   0   3       14.78        9.70      0.84 o
   7   0   3       27.32       29.06      1.29 o
   8   0   3        1.31        3.07      1.06 o
   9   0   3       79.25       85.77      2.87 o
  10   0   3      163.30      154.57      4.69 o
 -10   1   3       37.64       39.14      3.01 o
  -9   1   3       32.51       37.81      2.75 o
  -8   1   3      204.28      215.18      5.17 o
  -7   1   3       98.41      101.37      3.24 o
  -6   1   3      157.70      148.77      5.70 o
  -5   1   3       47.26       48.89      1.52 o
  -4   1   3     1195.28     1295.04     14.13 o
  -3   1   3     1015.03      925.36     10.07 o
  -2   1   3     2428.37     2542.77     38.30 o
  -1   1   3    13995.13    14310.61    246.53 o
   0   1   3     1042.02     1100.91     14.14 o
   1   1   3        3.43        5.51      0.27 o
   2   1   3      505.79      483.95      3.97 o
   3   1   3      578.71      570.02      4.67 o
   4   1   3     1802.84     1771.15     17.72 o
   5   1   3      747.66      802.28      6.70 o
   6   1   3      489.48      488.88      4.86 o
   7   1   3      188.57      181.38      3.33 o
   8   1   3       67.08       68.03      1.88 o
   9   1   3      114.40      116.07      2.86 o
  10   1   3        1.17        0.71      1.26 o
 -10   2   3        3.40        3.52      1.74 o
  -9   2   3        8.87       10.25      1.86 o
  -8   2   3       56.16       54.55      3.36 o
  -7   2   3       34.57       33.96      2.60 o
  -6   2   3        0.94        0.08      1.02 o
  -5   2   3        1.60        1.10      0.70 o
  -4   2   3      359.04      356.42      4.70 o
  -3   2   3     1917.45     2096.30     22.02 o
  -2   2   3     1394.68     1549.47     24.10 o
  -1   2   3      126.26      122.60      7.12 o
   0   2   3     1405.74     1450.14     13.81 o
   1   2   3     1196.35     1279.32     13.40 o
   2   2   3       61.69       54.22      0.88 o
   3   2   3      612.08      604.88      4.43 o
   4   2   3     1445.04     1463.51      9.97 o
   5   2   3      579.98      573.31      4.50 o
   6   2   3      525.23      519.97      4.51 o
   7   2   3       12.05       11.76      1.04 o
   8   2   3       61.65       62.54      1.98 o
   9   2   3       40.45       38.99      2.05 o
  10   2   3        8.49        7.38      1.59 o
  -9   3   3       48.00       42.49      3.50 o
  -8   3   3      178.23      175.00      5.72 o
  -7   3   3      103.26      106.59      4.02 o
  -6   3   3       40.10       39.90      1.69 o
  -5   3   3      122.91      120.75      3.64 o
  -4   3   3       19.17       18.39      1.05 o
  -3   3   3      390.41      374.96      4.83 o
  -2   3   3      523.03      455.25      5.42 o
  -1   3   3     2382.56     2515.96     26.12 o
   0   3   3        5.12        4.33      0.76 o
   1   3   3       52.21       56.10      1.19 o
   2   3   3       96.94       84.18      1.07 o
   3   3   3        1.88        4.64      0.36 o
   4   3   3     2252.83     2245.55     16.46 o
   5   3   3     1682.46     1645.07     11.95 o
   6   3   3      519.46      516.30      4.80 o
   7   3   3        7.22        5.65      1.04 o
   8   3   3       33.59       30.71      2.16 o
   9   3   3        8.28        7.73      1.24 o
  10   3   3       54.87       57.14      4.81 o
  -9   4   3       29.64       30.30      4.90 o
  -8   4   3        5.00        4.84      1.78 o
  -7   4   3       73.20       75.69      3.64 o
  -6   4   3       34.82       37.96      4.98 o
  -5   4   3      133.08      131.05      3.93 o
  -4   4   3        1.64        1.53      1.42 o
  -3   4   3       99.69       91.54      3.66 o
  -2   4   3       66.80       59.58      2.21 o
  -1   4   3      156.30      136.90      3.19 o
   0   4   3      333.61      325.86      6.28 o
   1   4   3      616.79      597.90      5.57 o
   2   4   3      597.37      640.07      4.91 o
   3   4   3     1501.68     1559.47     10.64 o
   4   4   3      104.39      114.39      1.45 o
   5   4   3       30.29       29.76      0.88 o
   6   4   3        1.16        0.76      0.61 o
   7   4   3      191.94      177.81      4.09 o
   8   4   3      380.15      369.55      6.63 o
   9   4   3       53.20       53.71      2.83 o
  10   4   3       46.74       53.04      4.63 o
  -9   5   3       11.94       16.64      4.01 o
  -8   5   3       87.07       89.48      7.65 o
  -7   5   3       40.04       44.16      5.61 o
  -6   5   3       60.03       63.86      3.65 o
  -5   5   3        9.73       12.19      1.28 o
  -4   5   3       43.69       42.81      2.37 o
  -3   5   3      108.19      110.63      3.34 o
  -2   5   3      313.35      330.75      5.26 o
  -1   5   3      109.30      123.34      4.81 o
   0   5   3      647.81      642.60      6.02 o
   1   5   3     1062.68     1070.00      9.69 o
   2   5   3      231.65      243.93      2.41 o
   3   5   3       12.30       21.00      0.73 o
   4   5   3      151.85      148.59      1.75 o
   5   5   3      201.45      193.98      2.29 o
   6   5   3       55.76       57.38      1.74 o
   7   5   3      247.56      245.09      6.14 o
   8   5   3       11.51       12.39      1.51 o
   9   5   3       91.13       94.40      3.04 o
  10   5   3       53.75       47.90      3.27 o
  -8   6   3        3.28        2.55      1.97 o
  -7   6   3       85.25       87.28      5.07 o
  -6   6   3      460.25      485.85     10.52 o
  -5   6   3      512.83      514.44      8.26 o
  -4   6   3      123.26      120.30      3.15 o
  -3   6   3      131.64      128.36      2.99 o
  -2   6   3       88.95       89.85      2.29 o
  -1   6   3      322.26      307.46      3.67 o
   0   6   3      998.35     1005.15      9.97 o
   1   6   3      655.50      658.74      6.40 o
   2   6   3      513.37      484.08      4.85 o
   3   6   3      329.33      349.74      3.36 o
   4   6   3      148.53      156.84      2.35 o
   5   6   3       31.16       31.37      1.37 o
   6   6   3      335.85      330.48      4.27 o
   7   6   3       49.54       53.12      2.05 o
   8   6   3       35.60       38.82      2.27 o
   9   6   3       41.34       41.67      2.73 o
  10   6   3        8.80        8.50      2.01 o
  -7   7   3       17.68       16.73      2.52 o
  -6   7   3       50.71       48.50      3.50 o
  -5   7   3       12.05       15.31      2.06 o
  -4   7   3       34.38       37.01      2.21 o
  -3   7   3      919.32      911.96     10.87 o
  -2   7   3       24.92       24.51      1.40 o
  -1   7   3      214.08      221.01      5.86 o
   0   7   3      322.24      322.14      4.23 o
   1   7   3      152.35      140.29      2.36 o
   2   7   3      104.44      106.90      1.93 o
   3   7   3       93.64       85.58      2.49 o
   4   7   3      317.29      320.72      5.65 o
   5   7   3       41.03       47.56      1.58 o
   6   7   3       64.22       64.11      2.00 o
   7   7   3       34.38       35.68      2.18 o
   8   7   3       15.97       17.53      1.79 o
   9   7   3        2.19        3.57      1.42 o
  10   7   3       35.80       36.63      2.35 o
  -7   8   3       48.47       41.92      3.83 o
  -6   8   3       61.50       66.17      4.27 o
  -5   8   3       38.80       38.78      6.05 o
  -4   8   3      151.70      154.04      3.52 o
  -3   8   3      211.21      207.76      7.28 o
  -2   8   3      448.01      447.36      6.46 o
  -1   8   3     1581.72     1544.98     17.46 o
   0   8   3      264.14      252.66      4.36 o
   1   8   3      545.55      527.49      5.89 o
   2   8   3        5.10        5.42      0.75 o
   3   8   3        9.10        7.86      0.90 o
   4   8   3      241.18      241.12      3.56 o
   5   8   3      316.27      306.40      4.26 o
   6   8   3      684.31      672.89     13.13 o
   7   8   3      160.90      161.02      4.89 o
   8   8   3       19.23       21.93      1.97 o
   9   8   3       29.27       31.28      2.29 o
  -6   9   3       16.14       20.10      2.41 o
  -5   9   3       65.47       64.75      3.37 o
  -4   9   3       66.84       69.80      2.79 o
  -3   9   3      202.44      194.59      4.13 o
  -2   9   3      224.58      219.42      4.35 o
  -1   9   3       77.22       71.95      2.77 o
   0   9   3      265.60      252.80      7.80 o
   1   9   3       16.61       16.71      1.31 o
   2   9   3       24.05       21.94      1.15 o
   3   9   3      418.10      415.69      5.10 o
   4   9   3       28.61       29.63      1.51 o
   5   9   3      315.06      301.18      7.80 o
   6   9   3      181.95      174.27      5.58 o
   7   9   3       73.47       87.10      3.30 o
   8   9   3       48.00       46.38      2.64 o
   9   9   3       32.49       34.61      2.48 o
  -5  10   3       12.16       14.20      2.27 o
  -4  10   3      120.68      111.14      4.10 o
  -3  10   3       25.88       24.34      2.09 o
  -2  10   3       12.56       14.50      1.71 o
  -1  10   3       36.09       37.67      2.38 o
   0  10   3      224.08      213.68      4.45 o
   1  10   3      191.16      184.36      5.01 o
   2  10   3      505.99      493.43      7.96 o
   3  10   3       36.61       35.92      1.56 o
   4  10   3       97.03       95.84      2.39 o
   5  10   3      101.79      102.97      5.37 o
   6  10   3       27.73       35.46      2.17 o
   7  10   3      152.48      145.35      5.85 o
   8  10   3       38.12       36.16      3.19 o
  -4  11   3       32.66       30.04      2.86 o
  -3  11   3        2.86        3.19      1.71 o
  -2  11   3       16.44       16.64      1.93 o
  -1  11   3        3.83        1.88      2.00 o
   0  11   3       25.57       28.28      2.17 o
   1  11   3      273.86      270.72      4.75 o
   2  11   3      422.70      415.42      6.22 o
   3  11   3      182.85      185.73      3.24 o
   4  11   3       21.18       22.56      2.08 o
   5  11   3        2.99        3.98      1.27 o
   6  11   3       47.21       45.89      2.50 o
   7  11   3       11.23        8.93      3.38 o
  -2  12   3        1.47        1.02      1.73 o
  -1  12   3        8.70        5.00      2.68 o
   0  12   3        4.59        4.06      1.69 o
   1  12   3       30.95       31.28      2.15 o
   2  12   3       27.08       30.22      2.15 o
   3  12   3      112.88      113.15      3.74 o
   4  12   3       18.85       19.51      1.58 o
   5  12   3        6.15        5.27      1.44 o
   6  12   3        7.93        9.16      1.98 o
   0  13   3        0.78        0.00      1.73 o
   1  13   3      147.88      152.52      4.44 o
   2  13   3      147.78      143.51      6.77 o
   3  13   3        9.43        8.89      2.07 o
   4  13   3       42.74       38.88      3.20 o
  -4 -11   4        0.65       -0.27      1.17 o
  -3 -11   4      122.96      127.92      3.47 o
  -2 -11   4      171.47      188.72      9.95 o
  -1 -11   4      182.18      197.72      5.19 o
   0 -11   4       16.20       15.07      2.04 o
  -6 -10   4       18.46       20.56      2.23 o
  -5 -10   4        4.04        5.36      1.62 o
  -4 -10   4        4.81        4.91      1.23 o
  -3 -10   4        6.65        6.08      1.26 o
  -2 -10   4       39.93       37.25      2.08 o
  -1 -10   4       96.76       92.94      2.89 o
   0 -10   4      192.84      204.20      5.63 o
   1 -10   4       55.61       57.69      2.94 o
   2 -10   4       10.56       15.47      1.70 o
   3 -10   4       29.50       30.02      4.71 o
  -7  -9   4       25.46       23.52      2.43 o
  -6  -9   4       48.64       51.24      2.61 o
  -5  -9   4       39.27       42.11      2.35 o
  -4  -9   4      110.70      114.82      2.76 o
  -3  -9   4      128.65      128.22      3.08 o
  -2  -9   4       75.30       79.49      4.91 o
  -1  -9   4       44.61       45.75      3.39 o
   0  -9   4      165.96      157.41      3.50 o
   1  -9   4       18.30       16.43      1.59 o
   2  -9   4       51.75       58.92      2.46 o
   3  -9   4       72.97       78.79      2.80 o
   4  -9   4       52.94       66.15      2.59 o
  -8  -8   4        0.48       -1.27      1.31 o
  -7  -8   4      102.84       97.24      4.75 o
  -6  -8   4      188.83      183.81      4.79 o
  -5  -8   4      156.80      152.93      3.64 o
  -4  -8   4      162.28      161.78      2.98 o
  -3  -8   4        1.88        1.87      0.87 o
  -2  -8   4       73.28       70.87      2.63 o
  -1  -8   4       44.98       41.62      2.29 o
   0  -8   4        3.57        6.64      1.09 o
   1  -8   4        5.99        7.76      1.23 o
   2  -8   4       89.74       90.95      2.76 o
   3  -8   4       21.76       21.07      1.68 o
   4  -8   4        1.41        2.32      1.21 o
   5  -8   4       21.46       22.48      2.38 o
  -9  -7   4       28.37       34.88      3.06 o
  -8  -7   4        8.06       10.58      1.76 o
  -7  -7   4       28.60       30.94      2.35 o
  -6  -7   4      177.62      171.96      4.43 o
  -5  -7   4      734.12      755.28     12.13 o
  -4  -7   4      702.04      689.08      9.11 o
  -3  -7   4      294.22      297.88      4.25 o
  -2  -7   4       67.90       71.43      1.99 o
  -1  -7   4       34.37       34.60      1.56 o
   0  -7   4      189.90      180.21      3.19 o
   1  -7   4      353.64      320.96      4.45 o
   2  -7   4      356.53      333.34     10.06 o
   3  -7   4      105.65      109.55      3.55 o
   4  -7   4      171.60      180.14      3.80 o
   5  -7   4       70.55       73.45      3.44 o
   6  -7   4       57.67       57.07      2.72 o
  -9  -6   4       11.65       11.47      1.87 o
  -8  -6   4      146.22      140.73      5.43 o
  -7  -6   4      131.24      134.91      3.93 o
  -6  -6   4       55.35       51.15      2.49 o
  -5  -6   4       36.06       41.63      2.93 o
  -4  -6   4        3.12        2.81      1.03 o
  -3  -6   4       49.61       47.86      1.50 o
  -2  -6   4      694.59      706.33      7.83 o
  -1  -6   4     1059.97     1052.92     10.95 o
   0  -6   4        2.34        2.70      0.68 o
   1  -6   4      469.30      483.91      5.39 o
   2  -6   4       58.39       69.02      1.89 o
   3  -6   4       83.66       81.30      2.05 o
   4  -6   4      128.89      119.32      2.95 o
   5  -6   4       68.49       65.46      2.06 o
   6  -6   4       64.80       61.34      2.23 o
   7  -6   4       27.14       24.71      2.48 o
  -9  -5   4       30.97       33.40      5.43 o
  -8  -5   4       62.09       67.36      4.93 o
  -7  -5   4       38.47       40.37      2.36 o
  -6  -5   4      158.50      162.71      4.20 o
  -5  -5   4      208.33      216.19      5.73 o
  -4  -5   4      110.15      113.43      2.26 o
  -3  -5   4      336.82      330.09      7.40 o
  -2  -5   4      484.28      495.79      5.66 o
  -1  -5   4      429.03      428.81      5.14 o
   0  -5   4     1720.22     1689.31     13.72 o
   1  -5   4      475.91      467.18      4.74 o
   2  -5   4      306.82      304.78      3.81 o
   3  -5   4       73.80       71.31      2.13 o
   4  -5   4        7.98       12.71      1.49 o
   5  -5   4      393.15      367.69      5.45 o
   6  -5   4       84.04       82.35      2.24 o
   7  -5   4      126.39      131.29      5.01 o
   8  -5   4       20.94       23.61      2.45 o
 -10  -4   4        4.29        5.71      1.69 o
  -9  -4   4      234.10      230.29      6.26 o
  -8  -4   4      123.61      135.49      3.73 o
  -7  -4   4       19.39       20.21      2.08 o
  -6  -4   4       62.38       64.54      2.40 o
  -5  -4   4       93.02       79.08      2.72 o
  -4  -4   4      243.28      246.60      3.39 o
  -3  -4   4      161.61      159.05      2.55 o
  -2  -4   4      708.77      688.73      7.66 o
  -1  -4   4      780.75      760.60      7.84 o
   0  -4   4      833.83      842.70      7.30 o
   1  -4   4      456.27      433.93      4.02 o
   2  -4   4      462.86      445.71      6.26 o
   3  -4   4       85.41       80.30      1.63 o
   4  -4   4      866.87      858.12      7.76 o
   5  -4   4      140.65      141.98      2.55 o
   6  -4   4       35.55       37.79      1.77 o
   7  -4   4      183.17      185.50      3.66 o
   8  -4   4       10.82        7.09      1.74 o
 -10  -3   4        5.79        3.77      2.09 o
  -9  -3   4        0.43        0.26      1.22 o
  -8  -3   4       32.29       31.80      2.17 o
  -7  -3   4      376.57      380.24     12.17 o
  -6  -3   4       46.94       50.12      3.25 o
  -5  -3   4       43.40       38.65      1.63 o
  -4  -3   4        4.19        2.48      0.58 o
  -3  -3   4      227.32      212.47      2.84 o
  -2  -3   4      542.31      572.40      6.15 o
  -1  -3   4       40.36       44.54      1.17 o
   0  -3   4      352.95      321.15      3.34 o
   1  -3   4      888.38      916.56      7.78 o
   2  -3   4      504.75      513.04      4.85 o
   3  -3   4      380.52      361.25      3.76 o
   4  -3   4        1.26        1.15      0.61 o
   5  -3   4        1.22        2.17      0.78 o
   6  -3   4       99.00      108.18      2.45 o
   7  -3   4       11.17       14.31      1.25 o
   8  -3   4      105.12      113.10      3.72 o
   9  -3   4       28.67       26.83      2.83 o
 -10  -2   4       68.54       65.47      3.69 o
  -9  -2   4      162.83      160.53      4.78 o
  -8  -2   4        2.33        1.19      1.27 o
  -7  -2   4      108.07      105.23      3.35 o
  -6  -2   4      247.22      234.54      4.98 o
  -5  -2   4      454.54      430.01      7.00 o
  -4  -2   4      966.67      986.61     13.11 o
  -3  -2   4     1372.05     1396.94     18.96 o
  -2  -2   4        9.87       31.72      0.82 o
  -1  -2   4      622.77      632.50      6.52 o
   0  -2   4      485.29      500.08      4.67 o
   1  -2   4      267.98      300.33      2.95 o
   2  -2   4      135.37      136.30      1.81 o
   3  -2   4      775.68      809.25      7.08 o
   4  -2   4      134.85      137.28      2.79 o
   5  -2   4       38.69       40.93      1.40 o
   6  -2   4       96.34       99.88      2.29 o
   7  -2   4      227.48      228.17      3.74 o
   8  -2   4      153.28      151.04      3.34 o
   9  -2   4       30.87       29.63      2.83 o
 -10  -1   4       12.04        8.64      1.99 o
  -9  -1   4        2.84        2.11      1.40 o
  -8  -1   4        0.72       -0.15      1.12 o
  -7  -1   4       84.24       85.16      2.98 o
  -6  -1   4       45.65       36.55      2.04 o
  -5  -1   4       87.44       89.98      3.44 o
  -4  -1   4     1173.20     1152.09     10.57 o
  -3  -1   4      113.71      101.16      1.58 o
  -2  -1   4       10.62       11.39      0.72 o
  -1  -1   4      153.26      174.06      3.10 o
   0  -1   4      857.95      965.81      9.36 o
   1  -1   4      158.29      168.46      2.32 o
   2  -1   4       40.99       38.47      0.88 o
   3  -1   4       32.05       31.82      1.03 o
   4  -1   4       28.71       25.71      0.95 o
   5  -1   4       91.28       99.59      1.92 o
   6  -1   4       52.52       52.92      1.60 o
   7  -1   4      148.07      130.39      2.91 o
   8  -1   4       66.60       62.66      2.03 o
   9  -1   4       74.68       74.95      3.64 o
 -10   0   4       55.56       49.83      3.27 o
  -9   0   4        9.96        8.35      1.79 o
  -8   0   4      156.15      155.48      4.24 o
  -7   0   4      125.86      128.36      3.67 o
  -6   0   4      119.44      113.11      6.36 o
  -5   0   4      220.35      221.97      3.13 o
  -4   0   4      296.52      307.44      3.75 o
  -3   0   4     1460.06     1469.28     12.98 o
  -2   0   4      114.91      102.97      1.67 o
  -1   0   4        2.31        8.95      0.55 o
   0   0   4      245.24      232.43      2.96 o
   1   0   4       50.74       67.56      1.00 o
   2   0   4     1868.94     1876.92     13.86 o
   3   0   4     1295.54     1310.41     10.71 o
   4   0   4      267.37      247.17      2.65 o
   5   0   4        3.91        4.99      0.56 o
   6   0   4      218.98      202.11      2.71 o
   7   0   4       56.07       57.06      1.71 o
   8   0   4       14.15       17.55      1.31 o
   9   0   4      107.86       99.73      4.08 o
  10   0   4        1.20        1.07      2.14 o
 -10   1   4       27.65       26.08      2.71 o
  -9   1   4      155.86      144.25      4.47 o
  -8   1   4       84.88       87.68      3.32 o
  -7   1   4      111.25      112.53      3.40 o
  -6   1   4      141.51      138.74      3.45 o
  -5   1   4      157.50      158.73      2.54 o
  -4   1   4        1.24        3.54      0.58 o
  -3   1   4       80.34       66.65      1.09 o
  -2   1   4      232.46      222.11      3.35 o
  -1   1   4     3382.34     3560.80     35.80 o
   0   1   4      486.67      504.68      5.30 o
   1   1   4       10.19        6.73      0.44 o
   2   1   4      417.31      402.78      4.07 o
   3   1   4      205.65      167.96      2.01 o
   4   1   4      848.45      821.17      6.70 o
   5   1   4      521.64      527.35      4.77 o
   6   1   4        1.96        1.81      0.57 o
   7   1   4       16.26       12.37      0.92 o
   8   1   4       96.34       90.19      2.36 o
   9   1   4       61.09       57.63      2.51 o
  10   1   4      109.15      111.65      4.53 o
  -9   2   4       12.55       13.45      1.98 o
  -8   2   4      210.17      204.59      6.31 o
  -7   2   4      326.15      315.29      7.57 o
  -6   2   4        4.10        3.34      1.16 o
  -5   2   4        3.73        3.60      0.68 o
  -4   2   4      693.83      772.84      8.90 o
  -3   2   4      682.83      719.07     12.51 o
  -2   2   4     1393.92     1414.10     18.52 o
  -1   2   4     1068.87     1092.81     10.58 o
   0   2   4       47.14       31.00      0.93 o
   1   2   4      286.03      292.77      3.30 o
   2   2   4      107.41      113.75      1.68 o
   3   2   4      815.96      793.35      6.93 o
   4   2   4      745.59      739.53      5.75 o
   5   2   4      861.73      855.86      6.66 o
   6   2   4      138.85      132.29      1.84 o
   7   2   4        3.60        4.04      0.75 o
   8   2   4        4.06        3.20      0.92 o
   9   2   4       22.54       27.93      1.95 o
  10   2   4       31.30       32.48      2.83 o
  -9   3   4       73.11       74.42      5.07 o
  -8   3   4      108.53      105.99      4.40 o
  -7   3   4      112.98      120.89      4.36 o
  -6   3   4      307.37      288.46      6.54 o
  -5   3   4      147.28      153.98      4.01 o
  -4   3   4       48.99       51.16      2.08 o
  -3   3   4      199.39      199.04      2.84 o
  -2   3   4     4908.32     5409.31     55.40 o
  -1   3   4      694.81      652.21      8.33 o
   0   3   4     1306.36     1362.55     14.55 o
   1   3   4      664.82      668.81      6.12 o
   2   3   4      434.60      434.54      4.14 o
   3   3   4     2187.98     2350.98     16.43 o
   4   3   4      455.56      440.01      3.60 o
   5   3   4     1035.38     1030.65     10.09 o
   6   3   4      365.78      358.66      3.69 o
   7   3   4       51.28       54.83      1.65 o
   8   3   4       41.31       43.30      2.76 o
   9   3   4        0.78        0.01      1.49 o
  10   3   4       26.86       27.41      3.56 o
  -9   4   4       15.21       16.17      2.60 o
  -8   4   4       18.77       21.40      6.50 o
  -7   4   4       30.15       32.43      3.83 o
  -6   4   4       56.59       54.36      6.23 o
  -5   4   4       93.59       98.67      4.45 o
  -4   4   4      101.33       92.45      2.29 o
  -3   4   4        1.79        2.49      0.63 o
  -2   4   4      178.13      177.82      3.00 o
  -1   4   4     2103.09     2210.66     35.34 o
   0   4   4     2174.67     2350.78     26.10 o
   1   4   4       59.69       49.41      1.04 o
   2   4   4      341.05      350.27      3.07 o
   3   4   4      145.58      160.35      1.64 o
   4   4   4      960.75      961.52      6.98 o
   5   4   4      710.40      711.35      5.54 o
   6   4   4       12.64       10.82      0.77 o
   7   4   4       89.05       86.60      4.98 o
   8   4   4      112.41      111.06      3.95 o
   9   4   4       43.49       46.93      7.92 o
  10   4   4       53.27       60.10      3.14 o
  -8   5   4       15.87       17.04      2.43 o
  -7   5   4       39.69       40.85      3.12 o
  -6   5   4       44.33       49.79      2.96 o
  -5   5   4       97.10       95.63      7.12 o
  -4   5   4       87.81       85.13      3.03 o
  -3   5   4      548.51      554.92      9.29 o
  -2   5   4      429.40      435.72      6.38 o
  -1   5   4      693.05      672.91      9.04 o
   0   5   4      642.05      640.54     10.64 o
   1   5   4     3373.91     3560.14     35.97 o
   2   5   4      343.02      355.18      3.37 o
   3   5   4      115.17      134.78      1.77 o
   4   5   4       10.33        8.76      0.54 o
   5   5   4       22.09       23.76      0.99 o
   6   5   4     1765.73     1764.69     18.10 o
   7   5   4      788.21      777.13     12.72 o
   8   5   4       89.87       93.53      3.03 o
   9   5   4       53.15       51.63      2.63 o
  10   5   4        2.13        3.26      1.42 o
  -8   6   4        5.15        8.08      2.17 o
  -7   6   4        0.41       -1.32      1.32 o
  -6   6   4      227.74      230.06      4.85 o
  -5   6   4      307.70      322.02      7.47 o
  -4   6   4       14.94       13.23      1.64 o
  -3   6   4       60.90       66.85      2.78 o
  -2   6   4       35.87       46.05      4.36 o
  -1   6   4       78.13       77.52      1.83 o
   0   6   4      223.72      226.93      2.84 o
   1   6   4      315.72      299.87      3.65 o
   2   6   4       58.52       57.08      1.59 o
   3   6   4      258.55      274.03      3.27 o
   4   6   4       41.71       45.88      1.14 o
   5   6   4       75.54       79.31      1.56 o
   6   6   4       19.06       21.37      1.73 o
   7   6   4      166.49      175.49      3.60 o
   8   6   4      367.49      354.23      6.49 o
   9   6   4       26.90       25.81      2.52 o
  10   6   4        8.96        9.98      1.71 o
  -7   7   4       51.71       52.31      8.37 o
  -6   7   4      204.56      218.14      5.00 o
  -5   7   4       13.53       13.17      1.62 o
  -4   7   4      241.46      225.49      7.84 o
  -3   7   4       39.83       38.11      1.92 o
  -2   7   4       42.61       43.86      1.83 o
  -1   7   4      120.62      126.63      2.34 o
   0   7   4      249.20      242.55      3.66 o
   1   7   4      249.64      250.19      3.27 o
   2   7   4       90.39       85.90      1.97 o
   3   7   4      143.88      136.48      2.73 o
   4   7   4      136.97      128.68      2.64 o
   5   7   4      135.03      144.74      2.43 o
   6   7   4       58.54       56.83      2.15 o
   7   7   4       82.40       85.90      2.77 o
   8   7   4        1.32        0.81      1.23 o
   9   7   4       27.92       21.26      2.02 o
  10   7   4       44.97       45.54      2.77 o
  -7   8   4       45.38       53.00      5.61 o
  -6   8   4        1.66       -0.14      1.61 o
  -5   8   4       79.36       84.42      4.12 o
  -4   8   4      151.35      142.00      3.83 o
  -3   8   4      113.75      106.58      3.21 o
  -2   8   4      246.98      249.28      4.98 o
  -1   8   4      448.78      430.16      6.07 o
   0   8   4      188.52      186.67      3.76 o
   1   8   4      389.70      389.69      5.16 o
   2   8   4      398.17      397.60      5.25 o
   3   8   4      363.23      372.17      4.42 o
   4   8   4        4.89        6.78      0.90 o
   5   8   4       57.70       61.69      1.90 o
   6   8   4      189.09      176.24      4.03 o
   7   8   4       79.17       74.38      3.12 o
   8   8   4       11.88        9.30      1.55 o
   9   8   4       22.68       26.11      4.45 o
  -6   9   4        8.73        9.82      5.34 o
  -5   9   4       31.32       30.51      2.52 o
  -4   9   4       39.57       38.48      2.56 o
  -3   9   4      130.98      136.12      3.95 o
  -2   9   4       70.67       73.33      2.54 o
  -1   9   4      434.97      427.41      6.37 o
   0   9   4        4.14        3.98      1.15 o
   1   9   4      415.45      408.62      5.57 o
   2   9   4       60.04       59.68      2.16 o
   3   9   4      308.63      296.98      4.26 o
   4   9   4      384.43      371.05      5.21 o
   5   9   4      169.60      152.51      3.26 o
   6   9   4        1.48        0.98      1.24 o
   7   9   4        0.83        0.54      1.32 o
   8   9   4       30.66       37.10      4.27 o
   9   9   4       14.12       21.72      2.94 o
  -5  10   4       29.27       23.83      3.56 o
  -4  10   4      181.11      193.64      5.28 o
  -3  10   4      172.90      163.67      3.97 o
  -2  10   4       19.48       18.97      1.84 o
  -1  10   4       92.07       92.72      2.98 o
   0  10   4       63.09       63.58      2.64 o
   1  10   4      674.58      670.29      8.31 o
   2  10   4      267.37      266.13      5.06 o
   3  10   4       67.69       67.04      2.49 o
   4  10   4       81.41       83.87      2.17 o
   5  10   4       76.11       71.34      2.70 o
   6  10   4      152.09      142.81      4.16 o
   7  10   4       44.41       38.79      2.81 o
   8  10   4       15.80       16.08      3.12 o
  -4  11   4       18.99       21.36      2.51 o
  -3  11   4       62.16       66.76      3.11 o
  -2  11   4       87.52       85.79      3.13 o
  -1  11   4      157.88      153.17      4.34 o
   0  11   4       21.52       24.65      2.16 o
   1  11   4      135.43      129.17      3.25 o
   2  11   4      189.64      187.08      5.60 o
   3  11   4       84.15       85.59      2.91 o
   4  11   4       11.81       14.68      1.22 o
   5  11   4        0.68        0.44      1.36 o
   6  11   4       10.15       13.51      1.91 o
   7  11   4       23.16       18.86      2.24 o
  -2  12   4       98.19       90.77      3.51 o
  -1  12   4      165.76      174.74      4.87 o
   0  12   4      159.00      155.08      3.76 o
   1  12   4       73.92       71.52      2.91 o
   2  12   4       79.32       75.51      4.86 o
   3  12   4       50.18       51.21      2.87 o
   4  12   4       19.67       19.21      2.19 o
   5  12   4       21.25       18.52      2.47 o
   6  12   4       19.82       22.74      2.21 o
   0  13   4       23.77       24.45      2.36 o
   1  13   4       85.85       91.77      3.40 o
   2  13   4       64.81       67.46      4.39 o
   3  13   4       21.94       24.40      2.50 o
   4  13   4       86.95       88.53      3.82 o
  -5 -10   5       50.18       51.12      3.26 o
  -4 -10   5      132.80      136.68      4.32 o
  -3 -10   5       45.78       44.72      2.19 o
  -2 -10   5       36.64       34.09      2.07 o
  -1 -10   5      293.32      313.25      7.89 o
   0 -10   5      126.91      119.05      3.90 o
   1 -10   5       21.38       15.23      1.99 o
  -7  -9   5       24.50       24.46      2.50 o
  -6  -9   5       18.49       19.00      2.18 o
  -5  -9   5        6.77        6.38      1.40 o
  -4  -9   5        9.69       10.47      1.50 o
  -3  -9   5       36.19       35.03      1.80 o
  -2  -9   5       15.21       18.62      1.57 o
  -1  -9   5      167.68      173.11      3.77 o
   0  -9   5      116.96      121.61      3.91 o
   1  -9   5      254.45      278.51      8.84 o
   2  -9   5       14.85       12.54      2.03 o
   3  -9   5       19.85       21.46      2.11 o
  -8  -8   5       33.81       37.20      4.27 o
  -7  -8   5       55.29       55.85      4.73 o
  -6  -8   5      179.62      175.05      7.16 o
  -5  -8   5       66.66       71.90      3.16 o
  -4  -8   5       18.53       20.14      1.71 o
  -3  -8   5       14.47       14.35      1.17 o
  -2  -8   5        7.01        6.76      1.04 o
  -1  -8   5      102.60       99.53      2.70 o
   0  -8   5      102.54      106.05      3.57 o
   1  -8   5      198.81      197.47      5.08 o
   2  -8   5      240.45      254.36      5.60 o
   3  -8   5       99.38      110.89      5.22 o
   4  -8   5       10.02       15.05      1.75 o
  -8  -7   5        3.03        1.62      1.46 o
  -7  -7   5       46.50       43.82      2.72 o
  -6  -7   5      108.01      103.45      3.54 o
  -5  -7   5      302.52      292.50      6.05 o
  -4  -7   5      445.61      456.07      6.83 o
  -3  -7   5      116.07      109.29      2.91 o
  -2  -7   5        1.82        2.18      0.82 o
  -1  -7   5       58.76       62.27      2.05 o
   0  -7   5      215.20      215.15      4.76 o
   1  -7   5      280.89      259.24      4.49 o
   2  -7   5      255.83      253.97      3.97 o
   3  -7   5       40.84       41.40      1.82 o
   4  -7   5       27.57       30.30      1.69 o
   5  -7   5       87.75       94.66      2.86 o
   6  -7   5        9.60       12.72      1.91 o
  -9  -6   5        1.17       -0.92      1.37 o
  -8  -6   5       25.90       21.39      2.13 o
  -7  -6   5       63.05       59.61      2.89 o
  -6  -6   5       10.03       11.56      1.59 o
  -5  -6   5      254.19      254.45      5.29 o
  -4  -6   5        2.84        4.22      1.77 o
  -3  -6   5       68.13       66.45      2.26 o
  -2  -6   5      150.37      150.63      2.63 o
  -1  -6   5      232.60      228.20      3.53 o
   0  -6   5      453.09      439.57      5.57 o
   1  -6   5      150.47      144.63      2.50 o
   2  -6   5      184.69      189.10      3.60 o
   3  -6   5        2.03        1.70      0.86 o
   4  -6   5        8.15        8.48      1.25 o
   5  -6   5       10.46       12.21      1.39 o
   6  -6   5        3.20        2.30      1.19 o
  -9  -5   5       79.83       82.38      3.41 o
  -8  -5   5       43.11       46.79      3.94 o
  -7  -5   5        1.02       -1.06      1.06 o
  -6  -5   5       31.10       31.61      2.04 o
  -5  -5   5      149.94      157.08      5.72 o
  -4  -5   5      249.72      257.16      5.00 o
  -3  -5   5     1178.20     1156.99     12.05 o
  -2  -5   5      576.31      576.90      8.27 o
  -1  -5   5     1127.66     1110.70     11.29 o
   0  -5   5       41.40       41.06      1.50 o
   1  -5   5       21.70       19.89      1.32 o
   2  -5   5      375.99      381.38      5.02 o
   3  -5   5       49.27       46.87      1.68 o
   4  -5   5      306.11      288.63      4.77 o
   5  -5   5       31.41       30.80      1.79 o
   6  -5   5       28.43       29.34      1.84 o
   7  -5   5       69.10       74.07      2.58 o
  -9  -4   5       59.09       56.93      2.89 o
  -8  -4   5       27.79       30.23      2.13 o
  -7  -4   5       18.80       19.07      1.68 o
  -6  -4   5       50.33       44.86      2.60 o
  -5  -4   5       55.30       55.53      2.20 o
  -4  -4   5      416.65      401.76      5.62 o
  -3  -4   5      484.33      501.05      6.67 o
  -2  -4   5      272.12      266.34      4.01 o
  -1  -4   5      358.33      357.20      4.27 o
   0  -4   5       42.91       35.15      1.30 o
   1  -4   5      588.23      578.89      5.85 o
   2  -4   5      549.28      527.13      6.18 o
   3  -4   5       45.61       48.29      1.58 o
   4  -4   5      406.95      398.57      6.87 o
   5  -4   5      162.00      159.32      3.83 o
   6  -4   5      221.91      213.16      4.07 o
   7  -4   5        0.55        0.45      1.03 o
   8  -4   5        5.60        1.87      1.89 o
  -9  -3   5       99.35       96.02     10.15 o
  -8  -3   5      373.70      343.34      8.46 o
  -7  -3   5       15.23       17.28      3.03 o
  -6  -3   5      229.75      219.00      5.95 o
  -5  -3   5       58.69       61.24      7.57 o
  -4  -3   5      337.85      311.72      4.45 o
  -3  -3   5     1045.32     1057.95     12.09 o
  -2  -3   5     1009.87     1018.61     11.33 o
  -1  -3   5       34.57       23.36      1.05 o
   0  -3   5        4.00        4.89      0.50 o
   1  -3   5      421.91      424.53      4.10 o
   2  -3   5     1135.70     1129.93      9.58 o
   3  -3   5     1397.88     1395.08     11.73 o
   4  -3   5      142.42      147.42      2.64 o
   5  -3   5       24.78       28.19      1.57 o
   6  -3   5       11.18       12.45      1.27 o
   7  -3   5       88.47       90.93      3.19 o
   8  -3   5       58.79       56.31      2.48 o
 -10  -2   5       15.49       15.10      2.12 o
  -9  -2   5      143.54      140.72      6.31 o
  -8  -2   5        6.46        6.21      2.10 o
  -7  -2   5      331.01      317.74      6.35 o
  -6  -2   5      151.82      144.07      3.79 o
  -5  -2   5        2.61        0.85      1.19 o
  -4  -2   5      375.21      366.94      5.98 o
  -3  -2   5       95.62       80.92      3.50 o
  -2  -2   5      577.47      600.87      6.80 o
  -1  -2   5      502.26      508.07      5.52 o
   0  -2   5     1621.43     1648.80     14.29 o
   1  -2   5      205.88      195.15      2.91 o
   2  -2   5      632.56      628.50      5.66 o
   3  -2   5      605.18      613.70      6.10 o
   4  -2   5      422.18      419.42      4.38 o
   5  -2   5      178.47      177.40      3.25 o
   6  -2   5       68.54       70.68      2.75 o
   7  -2   5       63.86       59.87      2.16 o
   8  -2   5       40.46       35.30      2.20 o
   9  -2   5       91.13       93.16      4.20 o
 -10  -1   5       19.80       18.80      2.32 o
  -9  -1   5        1.58       -0.29      1.33 o
  -8  -1   5        0.53        0.38      1.20 o
  -7  -1   5      117.30      117.14      3.54 o
  -6  -1   5       55.45       57.02      2.84 o
  -5  -1   5     1117.08     1085.68     14.60 o
  -4  -1   5      127.74      129.89      2.02 o
  -3  -1   5      125.95      121.88      2.28 o
  -2  -1   5        8.43       16.35      1.59 o
  -1  -1   5        8.49       14.53      1.04 o
   0  -1   5     1846.19     1944.58     18.30 o
   1  -1   5      474.35      465.06      5.21 o
   2  -1   5     1150.30     1121.23      8.73 o
   3  -1   5      389.53      388.98      3.88 o
   4  -1   5      340.10      335.37      3.46 o
   5  -1   5      111.50      114.91      2.55 o
   6  -1   5       47.94       49.44      1.60 o
   7  -1   5      153.56      144.22      4.51 o
   8  -1   5       34.37       37.78      2.21 o
   9  -1   5       57.45       64.39      5.07 o
 -10   0   5        3.78        4.09      1.66 o
  -9   0   5        4.65        4.43      1.55 o
  -8   0   5      114.40      110.17      3.59 o
  -7   0   5      234.94      225.66      5.80 o
  -6   0   5       89.30       90.13      7.71 o
  -5   0   5       13.13       10.87      1.20 o
  -4   0   5       45.92       42.90      1.30 o
  -3   0   5      647.10      651.62      6.33 o
  -2   0   5      364.86      360.62      3.81 o
  -1   0   5     1170.77     1159.87     11.55 o
   0   0   5       25.86       13.05      0.63 o
   1   0   5      426.71      433.15      5.23 o
   2   0   5     1719.23     1871.92     19.64 o
   3   0   5      892.12      885.51      7.11 o
   4   0   5       63.83       58.26      1.35 o
   5   0   5      351.93      350.21      3.41 o
   6   0   5      353.62      321.11      4.43 o
   7   0   5       73.71       71.13      2.26 o
   8   0   5       27.35       32.88      2.05 o
   9   0   5       30.77       33.88      3.54 o
  -9   1   5        4.23        7.02      1.66 o
  -8   1   5       27.28       31.79      2.32 o
  -7   1   5        4.99        6.53      1.92 o
  -6   1   5       84.01       81.32      2.73 o
  -5   1   5        2.44        2.51      0.61 o
  -4   1   5       18.00       17.29      0.97 o
  -3   1   5      187.15      196.71      2.33 o
  -2   1   5        7.70       10.40      0.64 o
  -1   1   5     1992.96     2023.02     17.53 o
   0   1   5     1185.08     1253.22     12.36 o
   1   1   5      248.94      244.16      4.39 o
   2   1   5      239.27      249.63      3.80 o
   3   1   5        1.66        4.56      0.57 o
   4   1   5      113.02      107.96      1.73 o
   5   1   5       52.83       52.05      1.20 o
   6   1   5       20.47       24.38      1.18 o
   7   1   5       41.85       43.44      1.92 o
   8   1   5       76.56       78.00      5.00 o
   9   1   5       80.08       76.26      3.25 o
  10   1   5       17.55       16.68      2.38 o
  -9   2   5       44.72       39.77      3.25 o
  -8   2   5       92.84       97.62      3.52 o
  -7   2   5       21.36       26.57      1.94 o
  -6   2   5       13.55       12.77      1.33 o
  -5   2   5       11.24       12.73      0.87 o
  -4   2   5      282.47      271.99      3.65 o
  -3   2   5      387.92      374.47      6.33 o
  -2   2   5     3071.68     3221.83    120.06 o
  -1   2   5     1605.77     1618.92     15.59 o
   0   2   5      157.97      193.48      2.25 o
   1   2   5      266.98      236.13      3.80 o
   2   2   5       53.14       46.49      0.94 o
   3   2   5        1.53        1.51      0.34 o
   4   2   5      335.39      341.54      3.98 o
   5   2   5      371.93      363.48      4.35 o
   6   2   5      320.54      329.49      4.45 o
   7   2   5        3.16        3.09      1.32 o
   8   2   5       91.28      100.09      3.71 o
   9   2   5       49.26       46.04      2.96 o
  10   2   5       51.98       45.21      4.63 o
  -9   3   5       24.03       25.63      2.42 o
  -8   3   5       47.49       50.40      2.74 o
  -7   3   5      123.19      113.09      4.08 o
  -6   3   5       35.42       47.49      4.72 o
  -5   3   5      187.39      213.75      4.37 o
  -4   3   5       61.75       69.25      1.64 o
  -3   3   5      147.44      151.48      5.87 o
  -2   3   5       93.58       67.18      2.58 o
  -1   3   5      145.55      140.28      2.01 o
   0   3   5      214.81      216.06      2.78 o
   1   3   5        9.46        9.49      0.71 o
   2   3   5        6.13        6.65      0.61 o
   3   3   5      118.18      118.13      1.98 o
   4   3   5      155.74      150.95      1.76 o
   5   3   5      364.34      348.36      4.69 o
   6   3   5      152.32      149.18      4.40 o
   7   3   5       43.60       41.86      4.98 o
   8   3   5       16.47       13.02      1.88 o
   9   3   5        7.46       11.93      4.01 o
  10   3   5       43.82       39.24      5.52 o
  -9   4   5       32.61       24.51      2.80 o
  -8   4   5       24.81       25.23      2.85 o
  -7   4   5       19.44       20.05      2.17 o
  -6   4   5      171.93      166.97      4.68 o
  -5   4   5      477.01      464.72     12.55 o
  -4   4   5       94.35      106.75      2.34 o
  -3   4   5      229.44      235.06      3.69 o
  -2   4   5      234.10      251.48      3.76 o
  -1   4   5      103.01      106.05      1.98 o
   0   4   5       66.15       44.23      1.57 o
   1   4   5      279.39      267.71      3.62 o
   2   4   5      320.56      299.38      4.22 o
   3   4   5      206.67      216.98      2.34 o
   4   4   5      651.37      654.34      5.97 o
   5   4   5      342.99      327.78      3.66 o
   6   4   5       14.55       16.56      0.98 o
   7   4   5       66.12       65.29      2.19 o
   8   4   5       10.00       10.20      1.80 o
   9   4   5       28.97       30.37      2.76 o
  10   4   5       27.72       33.43      3.03 o
  -8   5   5       30.20       27.42      2.90 o
  -7   5   5      160.92      166.57      5.33 o
  -6   5   5       90.33       88.59      3.52 o
  -5   5   5      166.92      176.44      4.74 o
  -4   5   5      171.35      149.42      4.63 o
  -3   5   5      257.39      264.66      4.40 o
  -2   5   5      420.08      434.39      7.45 o
  -1   5   5      127.42      128.21      4.94 o
   0   5   5     1543.52     1673.20     27.93 o
   1   5   5      720.60      723.41      7.38 o
   2   5   5      742.01      737.45      7.67 o
   3   5   5       90.89       82.14      2.13 o
   4   5   5       53.08       50.91      1.39 o
   5   5   5      405.30      421.44      4.42 o
   6   5   5      332.29      324.81      4.27 o
   7   5   5      505.28      516.13     11.54 o
   8   5   5       38.88       43.24      2.37 o
   9   5   5       27.61       27.52      2.10 o
  10   5   5        3.15        1.58      1.67 o
  -8   6   5        3.02        1.48      1.69 o
  -7   6   5        5.09        7.35      1.81 o
  -6   6   5      229.74      225.83      6.20 o
  -5   6   5      359.43      368.76      8.08 o
  -4   6   5      187.29      179.91      4.79 o
  -3   6   5       43.96       47.23      2.34 o
  -2   6   5        2.15        1.50      0.89 o
  -1   6   5       60.19       58.51      2.43 o
   0   6   5      705.75      721.12      9.90 o
   1   6   5      743.26      760.74      7.72 o
   2   6   5      351.88      326.31      3.77 o
   3   6   5       60.84       58.64      1.25 o
   4   6   5      162.59      165.50      2.57 o
   5   6   5       11.25       12.29      1.03 o
   6   6   5      404.43      401.88      5.01 o
   7   6   5      344.96      319.51      8.18 o
   8   6   5       50.32       56.34      5.02 o
   9   6   5       10.70       10.66      1.71 o
  10   6   5        2.45       -0.41      1.48 o
  -7   7   5      150.54      160.45     13.26 o
  -6   7   5       77.50       83.60      3.84 o
  -5   7   5        6.48        6.54      1.61 o
  -4   7   5       77.76       82.80      3.45 o
  -3   7   5       78.06       85.78      3.38 o
  -2   7   5       94.44       90.53      3.84 o
  -1   7   5      394.57      392.14      7.72 o
   0   7   5      472.98      477.12      7.35 o
   1   7   5     1400.31     1404.65     15.39 o
   2   7   5      488.99      495.61      5.75 o
   3   7   5      466.66      473.94      6.65 o
   4   7   5       93.78       89.64      2.63 o
   5   7   5       69.33       66.16      1.98 o
   6   7   5      148.83      148.66      3.40 o
   7   7   5       26.66       32.16      2.27 o
   8   7   5      370.11      341.93      8.16 o
   9   7   5       34.54       29.51      2.94 o
  -6   8   5       26.70       31.17      2.33 o
  -5   8   5        4.78        5.54      1.43 o
  -4   8   5       45.10       47.82      2.36 o
  -3   8   5       29.03       30.47      1.87 o
  -2   8   5        2.09        2.59      0.94 o
  -1   8   5      201.27      192.72      4.00 o
   0   8   5      124.58      118.18      4.02 o
   1   8   5      420.88      415.97      5.77 o
   2   8   5      299.61      306.40      4.77 o
   3   8   5      354.74      351.01      4.80 o
   4   8   5        0.93        0.60      0.79 o
   5   8   5        1.03        0.07      0.85 o
   6   8   5       44.24       41.96      2.19 o
   7   8   5       78.94       78.04      3.14 o
   8   8   5        7.24        6.49      1.94 o
   9   8   5       72.58       86.63      4.36 o
  -6   9   5        4.59        4.45      2.04 o
  -5   9   5       19.50       20.05      2.15 o
  -4   9   5      145.92      151.98      4.21 o
  -3   9   5      115.43      112.11      3.46 o
  -2   9   5      256.18      246.59      5.17 o
  -1   9   5        4.64        6.47      1.12 o
   0   9   5       24.44       26.22      1.46 o
   1   9   5        5.18        3.79      1.23 o
   2   9   5       27.61       27.88      2.09 o
   3   9   5      245.28      244.70      4.08 o
   4   9   5      164.23      162.08      3.36 o
   5   9   5      168.68      163.07      3.29 o
   6   9   5        8.09        5.43      1.54 o
   7   9   5        4.91        7.36      2.99 o
   8   9   5       45.52       43.91      3.47 o
   9   9   5       85.06      101.48      4.70 o
  -5  10   5       16.08       16.97      2.27 o
  -4  10   5       37.59       36.11      2.72 o
  -3  10   5      204.88      207.50      5.18 o
  -2  10   5       53.77       60.25      2.95 o
  -1  10   5        2.92        3.45      1.25 o
   0  10   5        1.47        2.28      1.02 o
   1  10   5      177.06      175.59      3.91 o
   2  10   5      463.56      458.85      8.21 o
   3  10   5      150.93      154.49      4.55 o
   4  10   5      182.63      175.25      4.25 o
   5  10   5      144.96      140.99      4.59 o
   6  10   5        2.63        4.64      1.38 o
   7  10   5       19.74       17.91      2.05 o
   8  10   5       11.13        9.54      2.15 o
  -3  11   5       15.33       14.67      2.16 o
  -2  11   5       59.86       63.01      2.84 o
  -1  11   5       50.56       51.83      2.64 o
   0  11   5        1.88        2.74      1.15 o
   1  11   5       40.11       38.37      2.35 o
   2  11   5        0.89        2.60      1.34 o
   3  11   5        0.71        1.65      1.75 o
   4  11   5      167.36      159.43      4.29 o
   5  11   5       19.54       21.08      2.69 o
   6  11   5       74.78       75.79      3.13 o
   7  11   5        4.71        2.72      1.63 o
  -2  12   5       75.07       78.77      3.84 o
  -1  12   5       97.01      102.55      3.51 o
   0  12   5       78.61       77.22      3.77 o
   1  12   5       73.17       72.95      3.46 o
   2  12   5        7.41        7.18      1.71 o
   3  12   5       76.55       74.85      4.01 o
   4  12   5        4.52        3.19      1.78 o
   5  12   5       65.10       63.19      3.93 o
   6  12   5       36.66       37.76      4.08 o
   1  13   5       64.77       66.49      3.84 o
   2  13   5       24.19       23.78      2.41 o
   3  13   5        5.73        5.62      2.30 o
   4  13   5       14.79       15.22      2.80 o
  -4 -10   6       32.98       31.86      4.27 o
  -3 -10   6      112.91      120.90      5.80 o
  -2 -10   6       33.46       30.72      1.90 o
  -1 -10   6       27.01       21.38      1.76 o
   0 -10   6       19.54       16.33      2.92 o
  -6  -9   6        0.58        0.75      1.57 o
  -5  -9   6       11.47       10.33      1.86 o
  -4  -9   6       83.12       87.85      3.10 o
  -3  -9   6       45.83       41.82      2.62 o
  -2  -9   6       59.80       63.63      2.28 o
  -1  -9   6      187.99      196.89      4.09 o
   0  -9   6      154.69      161.88      5.40 o
   1  -9   6        3.02        1.25      1.37 o
   2  -9   6       14.07       12.04      1.96 o
  -7  -8   6       17.03       18.72      2.52 o
  -6  -8   6      167.02      167.33      6.54 o
  -5  -8   6      108.03      112.24      3.95 o
  -4  -8   6      115.64      112.16      4.23 o
  -3  -8   6      103.42       99.58      3.07 o
  -2  -8   6      211.48      216.23      3.64 o
  -1  -8   6      278.93      277.98      4.78 o
   0  -8   6      186.17      195.95      3.94 o
   1  -8   6      231.94      245.23      4.57 o
   2  -8   6      144.01      140.75      4.07 o
   3  -8   6       10.68        8.80      2.03 o
   4  -8   6        2.49        2.26      1.46 o
  -8  -7   6       26.62       24.90      2.45 o
  -7  -7   6       42.79       44.98      3.39 o
  -6  -7   6        4.11        5.07      1.46 o
  -5  -7   6      146.02      134.80      4.03 o
  -4  -7   6      331.44      325.86      6.54 o
  -3  -7   6       23.91       25.28      1.76 o
  -2  -7   6       25.59       25.20      1.69 o
  -1  -7   6       22.02       25.62      1.44 o
   0  -7   6       51.80       52.87      3.19 o
   1  -7   6      444.37      433.56      6.90 o
   2  -7   6       98.62       99.72      2.79 o
   3  -7   6       61.21       62.91      2.88 o
   4  -7   6        3.16       -0.03      1.28 o
   5  -7   6       42.78       47.76      2.77 o
  -8  -6   6       11.79       12.31      1.92 o
  -7  -6   6       93.81       95.68      4.72 o
  -6  -6   6      379.80      374.29      8.36 o
  -5  -6   6      260.00      269.33      5.60 o
  -4  -6   6        6.73        6.65      1.33 o
  -3  -6   6        1.20        0.92      1.03 o
  -2  -6   6       15.63       16.46      1.62 o
  -1  -6   6      163.36      157.10      2.77 o
   0  -6   6      127.03      122.98      2.92 o
   1  -6   6      311.10      302.57      4.45 o
   2  -6   6      265.80      261.05      4.52 o
   3  -6   6      211.90      216.99      5.93 o
   4  -6   6       41.95       48.26      2.62 o
   5  -6   6       34.99       38.03      2.11 o
   6  -6   6        4.32        6.80      1.88 o
  -9  -5   6       45.71       44.25      2.87 o
  -8  -5   6       47.69       52.51      3.31 o
  -7  -5   6        1.50        0.62      1.14 o
  -6  -5   6        3.69        3.78      1.20 o
  -5  -5   6      109.08      109.14      3.69 o
  -4  -5   6      238.28      228.35      4.74 o
  -3  -5   6      299.12      303.81      5.13 o
  -2  -5   6      150.41      147.41      3.59 o
  -1  -5   6       62.00       46.58      3.45 o
   0  -5   6       27.83       29.79      1.36 o
   1  -5   6      255.65      263.29      3.90 o
   2  -5   6      243.57      243.93      3.82 o
   3  -5   6      166.57      169.81      3.44 o
   4  -5   6      202.84      206.89      4.90 o
   5  -5   6       55.40       55.26      2.31 o
   6  -5   6        7.10        6.42      1.72 o
   7  -5   6       57.41       62.70      3.33 o
  -9  -4   6       28.29       25.54      3.07 o
  -8  -4   6       30.82       28.07      4.09 o
  -7  -4   6       17.66       16.26      2.31 o
  -6  -4   6        2.17        2.49      1.49 o
  -5  -4   6       30.48       29.05      1.72 o
  -4  -4   6       85.07       89.65      2.65 o
  -3  -4   6      440.13      417.26      5.95 o
  -2  -4   6       96.13       92.99      2.35 o
  -1  -4   6       26.53       27.35      1.34 o
   0  -4   6        1.59        2.20      0.67 o
   1  -4   6      270.91      264.87      3.73 o
   2  -4   6      302.53      296.41      4.53 o
   3  -4   6       80.76       82.03      2.01 o
   4  -4   6      449.35      436.10      6.55 o
   5  -4   6       74.17       73.76      2.37 o
   6  -4   6        4.29        5.43      1.33 o
   7  -4   6        8.73        9.86      1.61 o
  -9  -3   6       86.78       90.78      6.68 o
  -8  -3   6       13.35       16.25      2.35 o
  -7  -3   6       70.57       62.50      3.55 o
  -6  -3   6       70.74       65.42      3.38 o
  -5  -3   6        6.97        6.95      1.54 o
  -4  -3   6       23.06       25.10      1.72 o
  -3  -3   6      518.30      548.31      7.04 o
  -2  -3   6      707.82      726.35      8.90 o
  -1  -3   6      256.36      238.71      4.06 o
   0  -3   6       10.25        7.74      0.79 o
   1  -3   6      187.12      188.30      2.84 o
   2  -3   6        2.79        2.44      0.69 o
   3  -3   6      419.85      417.01      4.81 o
   4  -3   6      680.12      676.49      8.47 o
   5  -3   6       11.91       13.84      1.11 o
   6  -3   6       81.39       80.70      3.83 o
   7  -3   6        1.49        3.45      1.70 o
   8  -3   6        4.70        5.80      1.99 o
  -9  -2   6      133.27      130.67      6.32 o
  -8  -2   6      207.34      203.60      8.01 o
  -7  -2   6       10.94       11.31      1.97 o
  -6  -2   6       30.20       27.79      2.30 o
  -5  -2   6        1.55        2.64      1.32 o
  -4  -2   6       89.98       95.57      3.73 o
  -3  -2   6      140.69      152.08      3.45 o
  -2  -2   6      178.49      183.54      4.03 o
  -1  -2   6      509.57      514.51      5.74 o
   0  -2   6      654.01      643.26      7.00 o
   1  -2   6      146.40      151.33      2.17 o
   2  -2   6        5.49        5.16      0.64 o
   3  -2   6      185.57      184.43      2.45 o
   4  -2   6      150.56      145.76      2.53 o
   5  -2   6       81.68       83.43      2.22 o
   6  -2   6       15.72       17.00      1.61 o
   7  -2   6       24.90       23.26      1.85 o
   8  -2   6       80.65       82.38      2.98 o
  -9  -1   6        3.65        5.76      1.63 o
  -8  -1   6        6.33        5.41      1.51 o
  -7  -1   6      309.95      307.82      6.18 o
  -6  -1   6      582.32      591.82      9.38 o
  -5  -1   6        1.49        0.96      0.99 o
  -4  -1   6      357.81      349.29      7.75 o
  -3  -1   6      281.98      271.28      4.83 o
  -2  -1   6     1020.87     1028.87     11.79 o
  -1  -1   6     1526.93     1583.83     17.13 o
   0  -1   6      651.29      637.70      6.76 o
   1  -1   6      457.11      430.40      5.00 o
   2  -1   6       89.99       93.60      1.67 o
   3  -1   6      107.46      103.81      1.64 o
   4  -1   6      135.35      133.12      2.05 o
   5  -1   6      155.83      161.28      2.86 o
   6  -1   6       87.57       96.33      2.75 o
   7  -1   6      116.33      117.82      3.29 o
   8  -1   6        7.98        8.87      1.50 o
   9  -1   6      107.28      129.50      3.75 o
  -9   0   6        2.55        0.58      1.43 o
  -8   0   6       77.18       73.21      3.85 o
  -7   0   6      198.36      192.06      4.66 o
  -6   0   6      184.38      182.94      4.13 o
  -5   0   6      826.31      822.91     11.61 o
  -4   0   6       77.86       74.54      2.11 o
  -3   0   6       13.71       12.79      0.75 o
  -2   0   6      459.79      453.48      5.24 o
  -1   0   6      487.16      454.47      5.75 o
   0   0   6     1467.79     1556.47     14.73 o
   1   0   6      189.05      191.91      2.60 o
   2   0   6      199.86      192.23      3.59 o
   3   0   6      110.55      108.33      2.02 o
   4   0   6      158.14      155.84      2.38 o
   5   0   6      168.37      175.58      3.08 o
   6   0   6      364.53      351.10      4.40 o
   7   0   6      108.58      110.25      3.14 o
   8   0   6       32.39       34.02      2.16 o
   9   0   6        5.65        3.42      1.59 o
  -9   1   6       10.47        8.45      1.77 o
  -8   1   6       51.06       53.50      2.78 o
  -7   1   6       59.55       59.01      3.59 o
  -6   1   6      204.24      208.19      5.94 o
  -5   1   6      262.65      266.76      3.95 o
  -4   1   6      254.13      262.54      3.15 o
  -3   1   6      604.09      574.49      6.17 o
  -2   1   6      136.26      148.83      2.02 o
  -1   1   6      776.62      778.05     11.82 o
   0   1   6      686.11      676.65      7.90 o
   1   1   6      389.43      387.87      6.19 o
   2   1   6     1389.16     1452.96     15.96 o
   3   1   6        1.26        0.59      0.65 o
   4   1   6      260.00      235.11      3.35 o
   5   1   6      435.05      432.59      5.44 o
   6   1   6      297.56      305.70      5.48 o
   7   1   6        9.38       13.43      1.35 o
   8   1   6       32.41       37.74      2.23 o
   9   1   6       24.66       23.36      2.02 o
  -9   2   6        3.16        2.91      1.46 o
  -8   2   6        7.28       10.17      1.55 o
  -7   2   6      136.92      133.37      4.96 o
  -6   2   6       62.16       65.27      2.39 o
  -5   2   6      137.64      142.58      3.19 o
  -4   2   6      116.86      111.80      4.09 o
  -3   2   6      158.16      166.27      3.69 o
  -2   2   6     1441.98     1482.56     14.18 o
  -1   2   6     1131.79     1131.46     11.03 o
   0   2   6       41.57       33.84      1.19 o
   1   2   6      592.14      579.85      7.43 o
   2   2   6       47.77       35.00      1.34 o
   3   2   6      432.37      412.04      4.84 o
   4   2   6      683.81      702.78      7.74 o
   5   2   6      380.99      374.49      4.43 o
   6   2   6      214.72      208.40      3.95 o
   7   2   6      293.34      286.43      4.76 o
   8   2   6      112.24      108.87      4.02 o
   9   2   6       13.45       14.00      3.29 o
  -9   3   6        6.50        6.46      2.42 o
  -8   3   6       17.22       18.75      2.34 o
  -7   3   6       18.11       12.50      1.49 o
  -6   3   6        8.96       10.35      1.51 o
  -5   3   6      265.26      262.74      4.19 o
  -4   3   6      148.35      145.96      6.41 o
  -3   3   6        3.58        3.74      1.60 o
  -2   3   6       69.41       71.62      2.86 o
  -1   3   6      122.08      130.55      2.14 o
   0   3   6       66.77       59.75      1.22 o
   1   3   6      127.25      116.37      2.45 o
   2   3   6      393.44      396.72      5.19 o
   3   3   6      451.86      443.37      4.46 o
   4   3   6       27.45       28.02      1.20 o
   5   3   6      279.06      277.34      3.65 o
   6   3   6       37.09       37.89      1.61 o
   7   3   6       24.72       24.30      2.33 o
   8   3   6       58.30       68.31      3.24 o
   9   3   6       39.65       32.92      3.12 o
  -8   4   6       19.42       18.61      2.26 o
  -7   4   6       35.59       33.54      4.81 o
  -6   4   6       45.19       44.55      2.47 o
  -5   4   6        1.73        6.84      1.13 o
  -4   4   6      179.10      172.57      2.97 o
  -3   4   6      104.51      104.90      1.98 o
  -2   4   6       39.25       32.15      2.11 o
  -1   4   6        2.00        1.84      0.52 o
   0   4   6      583.97      619.72     14.59 o
   1   4   6      696.23      674.61      8.71 o
   2   4   6      416.67      416.71      5.42 o
   3   4   6      254.04      240.35      3.82 o
   4   4   6      499.69      486.00      5.25 o
   5   4   6      180.93      174.05      2.76 o
   6   4   6        1.44        1.51      0.76 o
   7   4   6       33.42       36.13      2.14 o
   8   4   6       29.62       26.91      2.51 o
   9   4   6       18.56       22.37      2.00 o
  -8   5   6        4.66        4.87      1.81 o
  -7   5   6       20.48       22.39      2.37 o
  -6   5   6       38.51       38.08      3.83 o
  -5   5   6       74.81       72.20      2.83 o
  -4   5   6        6.78        4.37      0.96 o
  -3   5   6        8.60       14.45      0.98 o
  -2   5   6      124.72      124.02      2.52 o
  -1   5   6      107.37      105.34      2.03 o
   0   5   6       20.15       32.63      1.30 o
   1   5   6      758.13      772.87      9.74 o
   2   5   6      585.35      614.03      7.56 o
   3   5   6       69.04       73.65      2.13 o
   4   5   6        7.14        9.57      0.78 o
   5   5   6      203.78      207.53      3.08 o
   6   5   6       38.12       40.02      1.61 o
   7   5   6      255.10      247.22      7.25 o
   8   5   6       76.37       75.51      6.14 o
   9   5   6       42.36       45.18      3.32 o
  -7   6   6        1.21        3.20      2.14 o
  -6   6   6       46.64       43.67      2.93 o
  -5   6   6       90.47       90.96      3.39 o
  -4   6   6      266.08      269.41      6.20 o
  -3   6   6      359.54      348.43      7.14 o
  -2   6   6        0.98        1.38      0.92 o
  -1   6   6      139.41      137.26      9.52 o
   0   6   6      494.31      513.33      9.19 o
   1   6   6      134.51      120.62      2.27 o
   2   6   6      118.77      133.45      3.54 o
   3   6   6      150.57      148.17      2.63 o
   4   6   6       75.19       76.65      1.67 o
   5   6   6      146.32      154.89      2.66 o
   6   6   6      225.75      232.59      3.56 o
   7   6   6        4.32        8.21      1.49 o
   8   6   6       49.04       50.49      2.77 o
   9   6   6       23.64       24.92      2.73 o
  -7   7   6       53.13       45.55      3.92 o
  -6   7   6      147.88      151.58      5.20 o
  -5   7   6       59.12       64.17      6.68 o
  -4   7   6       60.71       57.94      2.96 o
  -3   7   6      114.59      122.90      4.54 o
  -2   7   6      109.95      107.51      3.65 o
  -1   7   6      166.21      151.84      5.70 o
   0   7   6      245.80      256.83      6.23 o
   1   7   6      159.42      159.27      2.77 o
   2   7   6      375.84      388.67      6.21 o
   3   7   6        9.88       10.22      1.04 o
   4   7   6       19.05       16.57      1.27 o
   5   7   6      169.61      171.24      2.85 o
   6   7   6      139.36      136.26      2.93 o
   7   7   6      408.65      406.88      6.45 o
   8   7   6       21.48       21.96      2.16 o
   9   7   6        0.44       -0.31      1.64 o
  -6   8   6        3.68        6.20      3.38 o
  -5   8   6        7.60        8.54      1.83 o
  -4   8   6      136.25      138.29      4.72 o
  -3   8   6      125.76      118.96      4.28 o
  -2   8   6      364.82      364.76      9.47 o
  -1   8   6       59.42       60.99      2.13 o
   0   8   6       42.68       40.72      1.89 o
   1   8   6       17.90       18.38      1.22 o
   2   8   6      231.00      234.19      4.57 o
   3   8   6      268.54      263.97      5.19 o
   4   8   6       81.07       81.51      2.60 o
   5   8   6        2.68        3.23      0.88 o
   6   8   6       57.03       56.84      2.61 o
   7   8   6       24.13       26.36      1.94 o
   8   8   6       52.24       50.05      4.24 o
   9   8   6      110.35      101.99      5.87 o
  -5   9   6      110.77      112.63      5.52 o
  -4   9   6       23.03       23.63      2.56 o
  -3   9   6      126.49      129.43      3.74 o
  -2   9   6       89.72       90.62      4.02 o
  -1   9   6      284.02      280.64      5.40 o
   0   9   6      545.15      541.20      8.56 o
   1   9   6       15.15       15.97      1.33 o
   2   9   6       44.34       44.92      2.35 o
   3   9   6      201.90      206.84      4.76 o
   4   9   6      224.45      215.99      5.88 o
   5   9   6      365.78      357.48      5.05 o
   6   9   6       57.99       62.21      2.45 o
   7   9   6        3.60        4.20      1.45 o
   8   9   6       72.32       77.57      4.90 o
  -4  10   6      145.00      156.50      4.50 o
  -3  10   6       91.75       89.73      3.36 o
  -2  10   6       23.62       22.82      2.04 o
  -1  10   6        4.37        6.51      1.44 o
   0  10   6      271.18      260.87      4.23 o
   1  10   6      170.91      162.87      4.23 o
   2  10   6      497.03      489.47      8.48 o
   3  10   6      250.14      237.62      5.54 o
   4  10   6      151.42      155.41      7.18 o
   5  10   6       38.65       35.27      2.42 o
   6  10   6        2.25        4.01      1.19 o
   7  10   6        6.90        7.03      1.62 o
   8  10   6        7.66       11.52      2.07 o
  -3  11   6        0.59        3.84      1.67 o
  -2  11   6      102.48      113.68      4.00 o
  -1  11   6       63.01       65.40      2.89 o
   0  11   6       62.52       63.25      2.48 o
   1  11   6       24.20       27.32      2.43 o
   2  11   6       10.82       10.77      1.98 o
   3  11   6      363.16      362.01      7.49 o
   4  11   6      187.44      190.98      5.44 o
   5  11   6       65.22       71.85      3.42 o
   6  11   6       18.21       18.18      2.80 o
   7  11   6        0.60        3.88      2.38 o
  -2  12   6        8.65        8.26      1.99 o
  -1  12   6       38.75       42.05      2.57 o
   0  12   6       97.25       99.39      3.10 o
   1  12   6       49.29       51.72      3.55 o
   2  12   6       25.53       29.51      2.81 o
   3  12   6       19.54       20.65      2.61 o
   4  12   6       42.12       43.46      3.49 o
   5  12   6      108.66      111.13      4.88 o
   6  12   6       19.64       12.10      4.45 o
   1  13   6        4.79        6.41      4.27 o
   2  13   6        2.89        4.68      2.56 o
   3  13   6        3.47        2.89      3.65 o
  -4  -9   7       15.26       14.72      2.11 o
  -3  -9   7       17.01       15.82      2.35 o
  -2  -9   7       69.27       67.89      3.28 o
  -1  -9   7       13.63       12.55      1.88 o
   0  -9   7        1.18        2.24      1.17 o
   1  -9   7       41.22       47.24      2.63 o
  -6  -8   7       29.89       30.51      2.64 o
  -5  -8   7       67.71       74.84      3.52 o
  -4  -8   7      179.23      183.27      5.60 o
  -3  -8   7       98.70      104.18      5.72 o
  -2  -8   7        3.97        5.54      1.30 o
  -1  -8   7       75.43       72.35      3.21 o
   0  -8   7       23.54       23.96      1.67 o
   1  -8   7        2.22        1.65      1.10 o
   2  -8   7       24.87       24.33      1.85 o
   3  -8   7      103.62      124.40      4.02 o
  -7  -7   7       34.39       38.58      2.80 o
  -6  -7   7       16.13       14.85      1.96 o
  -5  -7   7       51.09       53.24      2.98 o
  -4  -7   7       47.59       43.65      2.72 o
  -3  -7   7       46.79       45.88      4.42 o
  -2  -7   7      104.56      101.85      3.00 o
  -1  -7   7       12.93       13.75      1.51 o
   0  -7   7       25.43       29.02      2.21 o
   1  -7   7      115.67      113.49      2.93 o
   2  -7   7      107.74      112.40      3.03 o
   3  -7   7       27.43       40.37      3.20 o
   4  -7   7        7.81        7.58      1.62 o
  -7  -6   7      132.26      126.98      8.78 o
  -6  -6   7      104.13      110.42      4.80 o
  -5  -6   7      206.92      201.05      4.87 o
  -4  -6   7       22.30       20.76      2.42 o
  -3  -6   7       11.75       13.14      1.88 o
  -2  -6   7      125.59      130.04      3.29 o
  -1  -6   7      162.25      162.52      4.22 o
   0  -6   7      388.02      391.09      9.01 o
   1  -6   7      345.80      340.34      4.90 o
   2  -6   7      311.23      313.63      5.15 o
   3  -6   7       99.08       99.61      2.81 o
   4  -6   7       65.57       69.45      4.54 o
   5  -6   7        0.55        0.44      1.54 o
  -8  -5   7       54.86       62.86      4.36 o
  -7  -5   7       13.70       11.96      2.15 o
  -6  -5   7       61.12       61.49      5.56 o
  -5  -5   7        7.08        6.83      1.35 o
  -4  -5   7        8.43        5.84      1.25 o
  -3  -5   7      206.21      201.30      4.50 o
  -2  -5   7      186.30      190.33      3.89 o
  -1  -5   7      375.23      353.26      5.05 o
   0  -5   7      331.26      329.34      5.73 o
   1  -5   7       82.87       85.45      2.10 o
   2  -5   7       64.98       65.43      2.03 o
   3  -5   7      108.91      111.57      2.87 o
   4  -5   7       66.65       70.71      4.06 o
   5  -5   7       24.39       24.97      2.45 o
   6  -5   7        1.73        1.34      2.23 o
  -8  -4   7       25.46       31.92      3.16 o
  -7  -4   7       34.32       37.51      3.16 o
  -6  -4   7       58.34       60.50      5.61 o
  -5  -4   7       59.02       63.36      7.74 o
  -4  -4   7      637.81      633.89      9.51 o
  -3  -4   7      295.05      301.15      5.20 o
  -2  -4   7      222.22      229.04      4.11 o
  -1  -4   7      113.51      110.30      2.74 o
   0  -4   7       11.11       13.56      1.11 o
   1  -4   7     1008.17     1000.77     11.26 o
   2  -4   7       68.03       66.37      1.90 o
   3  -4   7      128.07      133.11      3.98 o
   4  -4   7      187.12      187.06      4.18 o
   5  -4   7      105.18      102.66      3.85 o
   6  -4   7       76.27       85.03      3.77 o
   7  -4   7       25.37       32.61      2.89 o
  -9  -3   7       15.63       16.06      2.65 o
  -8  -3   7        9.32       13.66      2.22 o
  -7  -3   7       15.69       16.39      2.31 o
  -6  -3   7       42.06       46.80      3.56 o
  -5  -3   7       25.21       25.39      2.38 o
  -4  -3   7      127.98      135.27      4.53 o
  -3  -3   7      365.98      368.01      5.36 o
  -2  -3   7      952.70      875.06     10.63 o
  -1  -3   7       41.82       41.11      1.70 o
   0  -3   7       10.44        9.42      0.91 o
   1  -3   7      264.99      259.66      4.07 o
   2  -3   7       20.39       20.47      1.10 o
   3  -3   7     1754.35     1755.31     17.30 o
   4  -3   7      312.93      299.58      5.48 o
   5  -3   7      128.41      125.83      3.39 o
   6  -3   7       15.37       18.92      2.67 o
   7  -3   7        1.62       -0.21      1.44 o
  -9  -2   7       43.99       43.51      3.38 o
  -8  -2   7       19.04       25.34      2.65 o
  -7  -2   7       20.63       20.22      4.01 o
  -6  -2   7       35.04       35.86      2.76 o
  -5  -2   7        6.94        6.76      1.54 o
  -4  -2   7       65.94       62.53      2.89 o
  -3  -2   7      263.87      280.89      5.33 o
  -2  -2   7       23.25       25.11      1.97 o
  -1  -2   7      111.66      103.06      2.29 o
   0  -2   7      297.23      293.71      3.96 o
   1  -2   7        3.69        4.31      0.74 o
   2  -2   7       76.43       73.59      1.61 o
   3  -2   7      110.83      109.71      2.37 o
   4  -2   7      323.53      324.10      9.94 o
   5  -2   7      230.34      239.16      4.79 o
   6  -2   7       58.57       59.36      3.50 o
   7  -2   7       41.02       43.92      3.08 o
   8  -2   7        1.07        1.59      1.62 o
  -9  -1   7       10.78       12.88      1.92 o
  -8  -1   7        3.83        3.12      1.41 o
  -7  -1   7       93.26       91.23      3.67 o
  -6  -1   7       14.19       11.44      1.53 o
  -5  -1   7      209.64      205.66      5.21 o
  -4  -1   7      171.30      171.14      3.79 o
  -3  -1   7      135.85      139.40      3.69 o
  -2  -1   7      123.32      127.30      4.02 o
  -1  -1   7      491.59      486.60      6.14 o
   0  -1   7      106.33      113.20      2.29 o
   1  -1   7       45.53       43.71      1.40 o
   2  -1   7      116.25      114.03      2.59 o
   3  -1   7       50.63       49.21      1.57 o
   4  -1   7       42.98       41.11      1.64 o
   5  -1   7       52.73       58.07      3.26 o
   6  -1   7      425.96      424.91      8.98 o
   7  -1   7       83.64       77.44      3.52 o
   8  -1   7       34.49       33.90      2.94 o
  -9   0   7       11.31       13.87      1.94 o
  -8   0   7      113.24      113.66      5.10 o
  -7   0   7      157.55      164.56      4.27 o
  -6   0   7      408.28      393.23      6.94 o
  -5   0   7       28.34       28.00      1.77 o
  -4   0   7      284.29      282.38      4.45 o
  -3   0   7        1.22        1.33      0.51 o
  -2   0   7        3.32        3.72      0.67 o
  -1   0   7      415.96      430.02      6.66 o
   0   0   7      230.04      224.04      4.70 o
   1   0   7       62.56       56.40      1.39 o
   2   0   7       13.78       15.58      1.41 o
   3   0   7       21.17       17.64      1.25 o
   4   0   7        6.73        8.57      1.44 o
   5   0   7       90.74       90.37      2.28 o
   6   0   7       55.71       53.17      2.45 o
   7   0   7       75.71       72.65      3.40 o
   8   0   7       30.77       35.69      2.89 o
  -9   1   7       36.06       35.33      2.71 o
  -8   1   7       44.96       45.25      2.61 o
  -7   1   7       84.71       86.02      4.12 o
  -6   1   7      214.57      217.36      4.57 o
  -5   1   7      251.75      240.75      4.97 o
  -4   1   7      711.08      740.19      7.99 o
  -3   1   7      278.78      278.43      3.57 o
  -2   1   7       12.02       11.83      0.78 o
  -1   1   7      333.92      332.22      4.57 o
   0   1   7      944.85      951.59     12.76 o
   1   1   7     2480.94     2539.41     26.89 o
   2   1   7      312.99      306.20      4.56 o
   3   1   7       23.26       22.01      1.03 o
   4   1   7        5.22        4.44      0.91 o
   5   1   7      233.42      220.79      4.15 o
   6   1   7       86.19       85.59      2.91 o
   7   1   7        8.77       13.36      2.01 o
   8   1   7       25.63       34.89      3.92 o
   9   1   7        7.46       11.04      3.03 o
  -9   2   7        9.95       10.90      2.89 o
  -8   2   7       15.40       14.67      1.72 o
  -7   2   7       80.96       77.65      2.85 o
  -6   2   7       88.74       93.53      3.29 o
  -5   2   7       39.53       41.74      1.31 o
  -4   2   7       26.33       25.69      1.96 o
  -3   2   7       67.00       71.93      2.52 o
  -2   2   7      890.42      913.45      9.25 o
  -1   2   7      101.72      119.94      2.49 o
   0   2   7      374.76      360.23      4.76 o
   1   2   7      368.62      352.83      9.70 o
   2   2   7      445.91      442.70      5.87 o
   3   2   7      218.01      222.40      3.77 o
   4   2   7        3.57        2.90      0.70 o
   5   2   7       28.25       27.98      1.39 o
   6   2   7       88.96       98.55      2.74 o
   7   2   7       89.43       95.97      8.46 o
   8   2   7       63.99       61.77      4.81 o
   9   2   7        7.85        8.01      2.85 o
  -8   3   7        5.00        6.18      1.51 o
  -7   3   7        0.68        1.04      1.04 o
  -6   3   7       30.87       27.22      1.73 o
  -5   3   7      400.35      410.30      5.32 o
  -4   3   7      492.27      521.47     11.21 o
  -3   3   7      515.06      536.75     11.14 o
  -2   3   7      304.07      312.28      3.71 o
  -1   3   7      132.34      121.32      2.08 o
   0   3   7      144.25      134.49      2.05 o
   1   3   7      326.86      312.75      6.80 o
   2   3   7      354.94      340.33      4.76 o
   3   3   7      222.94      229.12      3.82 o
   4   3   7      521.72      520.28      6.11 o
   5   3   7       73.37       73.80      2.06 o
   6   3   7       13.48       12.26      1.07 o
   7   3   7      104.73      115.31      6.79 o
   8   3   7      149.40      168.92      7.65 o
   9   3   7        9.37       18.33      3.56 o
  -8   4   7        7.74        6.36      2.28 o
  -7   4   7        0.39        1.27      1.12 o
  -6   4   7        6.76        8.73      1.96 o
  -5   4   7      213.37      193.54      9.08 o
  -4   4   7      219.33      221.43      8.54 o
  -3   4   7      837.24      868.47     21.18 o
  -2   4   7      143.78      146.56      3.78 o
  -1   4   7      163.01      171.49      4.00 o
   0   4   7      169.92      179.15      6.94 o
   1   4   7      314.55      286.94      6.54 o
   2   4   7      704.24      715.54     10.15 o
   3   4   7      244.70      236.15      4.48 o
   4   4   7      258.27      257.78      4.36 o
   5   4   7      253.18      255.02      3.51 o
   6   4   7       81.36       76.79      2.00 o
   7   4   7       80.11       81.91      2.88 o
   8   4   7       18.16       21.16      2.40 o
   9   4   7      112.61      113.39      6.76 o
  -8   5   7       23.08       27.13      2.70 o
  -7   5   7        0.84       -0.30      1.27 o
  -6   5   7       31.07       27.14      2.15 o
  -5   5   7        1.14        3.08      1.96 o
  -4   5   7       34.53       34.71      2.94 o
  -3   5   7      272.10      260.26      4.14 o
  -2   5   7      163.36      161.07      2.53 o
  -1   5   7       38.60       32.13      1.82 o
   0   5   7       29.63       32.77      2.94 o
   1   5   7      169.38      176.83      6.14 o
   2   5   7      275.54      270.26      4.83 o
   3   5   7      297.81      277.34      4.42 o
   4   5   7      229.05      223.90      5.62 o
   5   5   7       53.07       53.63      2.12 o
   6   5   7        3.89        5.66      0.94 o
   7   5   7      199.34      195.35      3.93 o
   8   5   7       77.58       82.85      5.02 o
   9   5   7       75.03       81.04      4.09 o
  -7   6   7       11.84       15.13      4.18 o
  -6   6   7        4.66        4.87      1.43 o
  -5   6   7       63.43       64.42      3.74 o
  -4   6   7      161.23      165.00      7.39 o
  -3   6   7       80.58       94.94      3.09 o
  -2   6   7      142.26      132.61      4.63 o
  -1   6   7       60.50       65.89      7.03 o
   0   6   7      181.30      175.53      4.90 o
   1   6   7       76.04       79.64      3.29 o
   2   6   7      103.50       99.06      2.71 o
   3   6   7      227.84      223.29      4.89 o
   4   6   7      160.42      158.06      3.38 o
   5   6   7      209.49      208.43      3.10 o
   6   6   7      248.36      241.37      4.22 o
   7   6   7       38.53       39.63      3.11 o
   8   6   7       71.48       70.06      3.06 o
   9   6   7       35.49       35.12      5.79 o
  -7   7   7       54.42       52.69      6.76 o
  -6   7   7       80.14       85.63      5.96 o
  -5   7   7        0.40        0.50      1.51 o
  -4   7   7       10.52       14.09      1.87 o
  -3   7   7        6.46        7.17      1.41 o
  -2   7   7        0.89       -0.71      1.25 o
  -1   7   7        6.04       11.67      2.05 o
   0   7   7       24.94       24.74      2.85 o
   1   7   7       39.68       36.49      3.38 o
   2   7   7        1.55        1.36      0.79 o
   3   7   7      252.49      260.98      4.51 o
   4   7   7      115.53      118.29      3.69 o
   5   7   7      124.38      129.39      2.95 o
   6   7   7       88.29       91.91      2.38 o
   7   7   7        1.01        1.02      1.10 o
   8   7   7        5.31        6.40      1.62 o
   9   7   7        2.78        1.10      1.78 o
  -6   8   7        1.18        1.34      1.67 o
  -5   8   7        5.81        4.19      1.61 o
  -4   8   7       14.91       15.81      2.23 o
  -3   8   7        2.16        1.33      1.32 o
  -2   8   7      161.19      167.48      4.91 o
  -1   8   7      134.25      136.41      4.09 o
   0   8   7       23.15       27.62      1.84 o
   1   8   7       29.13       28.66      1.56 o
   2   8   7       71.07       66.83      2.38 o
   3   8   7      193.24      190.66      4.26 o
   4   8   7       21.28       21.26      1.84 o
   5   8   7      128.11      129.53      3.93 o
   6   8   7       32.41       32.79      2.32 o
   7   8   7       56.81       57.25      2.41 o
   8   8   7        3.87        1.83      1.56 o
  -5   9   7        0.71       -0.97      1.51 o
  -4   9   7       20.17       24.11      2.60 o
  -3   9   7       74.92       79.27      7.83 o
  -2   9   7       37.24       40.29      2.91 o
  -1   9   7      163.00      161.00      3.69 o
   0   9   7      219.90      215.71      5.42 o
   1   9   7       31.28       31.16      1.86 o
   2   9   7       37.53       44.65      2.59 o
   3   9   7        1.12        3.25      1.26 o
   4   9   7       47.77       45.79      2.67 o
   5   9   7       81.96       81.46      2.95 o
   6   9   7       44.58       45.71      2.62 o
   7   9   7       16.36       15.87      1.67 o
   8   9   7       23.39       27.50      2.35 o
  -4  10   7        4.30        1.26      1.75 o
  -3  10   7       57.03       63.30      2.87 o
  -2  10   7      138.62      136.46      3.80 o
  -1  10   7      108.30      101.16      3.21 o
   0  10   7        9.49       11.12      1.82 o
   1  10   7        1.81        1.38      1.18 o
   2  10   7       99.17       98.63      3.44 o
   3  10   7       35.00       35.94      2.49 o
   4  10   7      109.32      105.40      3.83 o
   5  10   7       14.63       14.37      2.19 o
   6  10   7        6.77       11.41      2.24 o
   7  10   7        5.94        4.86      2.65 o
  -3  11   7       34.84       39.11      2.75 o
  -2  11   7        3.86        5.77      1.74 o
  -1  11   7       81.14       84.12      3.29 o
   0  11   7       66.83       76.39      3.18 o
   1  11   7      302.34      296.13      6.26 o
   2  11   7      201.41      197.58      8.27 o
   3  11   7       13.98       14.23      2.05 o
   4  11   7       60.72       62.28      3.56 o
   5  11   7       23.06       23.36      2.66 o
   6  11   7       39.52       41.82      3.39 o
  -1  12   7       10.52       12.48      2.01 o
   0  12   7       28.77       31.08      2.74 o
   1  12   7       59.53       64.67      3.56 o
   2  12   7        2.81        3.61      1.81 o
   3  12   7      143.03      126.30      4.62 o
   4  12   7       25.92       26.89      2.90 o
   5  12   7       26.51       26.97      3.84 o
  -4  -8   8       32.74       30.23      4.23 o
  -3  -8   8        1.97        0.79      1.53 o
  -2  -8   8      156.98      164.74      4.87 o
  -1  -8   8       23.90       26.53      2.30 o
   0  -8   8        2.99        3.38      1.46 o
   1  -8   8        7.49        6.03      1.28 o
  -6  -7   8        5.55       10.49      1.88 o
  -5  -7   8       23.17       28.05      2.41 o
  -4  -7   8       74.57       73.68      3.43 o
  -3  -7   8      123.76      128.76      4.16 o
  -2  -7   8       67.13       67.61      3.26 o
  -1  -7   8       14.62       13.49      1.58 o
   0  -7   8       60.95       67.44      3.00 o
   1  -7   8       24.52       23.17      1.59 o
   2  -7   8        4.30        6.57      1.26 o
   3  -7   8       22.03       21.60      2.15 o
  -7  -6   8       13.86       20.11      3.20 o
  -6  -6   8       41.94       49.91      5.05 o
  -5  -6   8      127.43      128.52      6.17 o
  -4  -6   8        0.66       -0.16      1.26 o
  -3  -6   8        9.30       10.83      1.62 o
  -2  -6   8      169.90      159.62      4.35 o
  -1  -6   8      101.51      103.28      4.50 o
   0  -6   8       20.36       19.05      1.64 o
   1  -6   8       33.08       29.83      1.60 o
   2  -6   8        4.57        3.78      1.33 o
   3  -6   8        3.29        2.79      1.22 o
   4  -6   8       31.34       29.20      2.70 o
  -7  -5   8       70.48       66.32      4.36 o
  -6  -5   8       46.96       53.22      2.76 o
  -5  -5   8       15.00       10.71      1.57 o
  -4  -5   8        0.70        0.37      1.14 o
  -3  -5   8      124.76      132.23      3.74 o
  -2  -5   8       46.62       46.78      2.46 o
  -1  -5   8      219.87      217.36      5.37 o
   0  -5   8      152.54      159.00      4.47 o
   1  -5   8       14.39       16.10      1.51 o
   2  -5   8        0.87        1.05      0.94 o
   3  -5   8        5.85        7.42      1.33 o
   4  -5   8       37.04       43.36      3.16 o
   5  -5   8        0.58        1.23      2.58 o
  -8  -4   8       12.04        9.22      2.26 o
  -7  -4   8       22.99       26.60      3.29 o
  -6  -4   8      148.20      151.07      5.50 o
  -5  -4   8      118.14      113.51      4.58 o
  -4  -4   8       80.04       82.93      2.74 o
  -3  -4   8      145.39      147.36      3.64 o
  -2  -4   8      198.41      195.92      3.89 o
  -1  -4   8      140.23      142.07      3.31 o
   0  -4   8      115.51      114.72      3.30 o
   1  -4   8      131.07      138.03      3.14 o
   2  -4   8       66.14       65.48      2.07 o
   3  -4   8       67.47       65.56      2.43 o
   4  -4   8      164.04      166.88      4.68 o
   5  -4   8       16.93       19.78      3.31 o
   6  -4   8       81.11       83.37      3.84 o
  -8  -3   8       20.18       16.52      2.51 o
  -7  -3   8       89.30       92.12      4.45 o
  -6  -3   8       69.94       69.29      5.34 o
  -5  -3   8      110.17      107.52      5.87 o
  -4  -3   8      126.08      117.96      4.40 o
  -3  -3   8       51.41       46.46      3.02 o
  -2  -3   8        5.65       10.17      1.08 o
  -1  -3   8       67.22       62.96      3.03 o
   0  -3   8       64.38       60.87      2.12 o
   1  -3   8      112.44      105.04      2.64 o
   2  -3   8      122.23      125.00      7.14 o
   3  -3   8      200.71      199.26      4.55 o
   4  -3   8      166.01      163.11      3.84 o
   5  -3   8       69.18       73.17      2.76 o
   6  -3   8       16.17       14.63      2.14 o
  -8  -2   8       18.04       17.27      2.34 o
  -7  -2   8       78.18       76.93      3.76 o
  -6  -2   8       88.63       95.45      4.09 o
  -5  -2   8       87.06       81.28      3.55 o
  -4  -2   8      280.54      266.69      6.53 o
  -3  -2   8      209.32      196.59      5.34 o
  -2  -2   8      137.15      122.87      3.41 o
  -1  -2   8       10.17       13.77      1.08 o
   0  -2   8      265.59      288.02      4.59 o
   1  -2   8      382.44      365.10      6.57 o
   2  -2   8      412.84      404.07      6.78 o
   3  -2   8     1253.51     1223.60     16.59 o
   4  -2   8       24.18       27.05      2.11 o
   5  -2   8       43.37       49.51      2.38 o
   6  -2   8       13.09       12.76      1.61 o
   7  -2   8       18.52       19.92      2.27 o
  -8  -1   8        0.62        0.72      3.03 o
  -7  -1   8        4.69        4.24      1.54 o
  -6  -1   8       20.24       22.18      2.49 o
  -5  -1   8       77.33       72.47      3.21 o
  -4  -1   8       89.26       94.62      3.42 o
  -3  -1   8       49.07       48.34      2.61 o
  -2  -1   8      316.67      328.18      6.22 o
  -1  -1   8      433.15      421.33      7.17 o
   0  -1   8      476.15      443.18      6.01 o
   1  -1   8       61.86       65.63      2.43 o
   2  -1   8      161.80      166.03      3.34 o
   3  -1   8        0.93        0.89      1.00 o
   4  -1   8       92.35       87.90      2.88 o
   5  -1   8      565.02      534.26     19.76 o
   6  -1   8       36.52       39.89      2.32 o
   7  -1   8       84.43       78.03      3.59 o
  -8   0   8        9.02        6.55      1.59 o
  -7   0   8       30.51       30.10      2.16 o
  -6   0   8       21.37       21.57      1.83 o
  -5   0   8       88.70       85.84      2.86 o
  -4   0   8      182.97      186.75      4.06 o
  -3   0   8       15.57       17.02      1.43 o
  -2   0   8       47.10       49.70      2.06 o
  -1   0   8      446.77      456.93      7.28 o
   0   0   8      429.73      427.73      6.80 o
   1   0   8      217.68      207.82      4.20 o
   2   0   8      103.72      107.87      2.55 o
   3   0   8        3.51        6.10      1.01 o
   4   0   8       45.38       49.23      2.25 o
   5   0   8        1.13        0.15      1.11 o
   6   0   8      462.56      460.53      9.44 o
   7   0   8      141.80      154.41     11.04 o
   8   0   8       45.82       52.87      4.98 o
  -8   1   8      101.78      107.98      3.66 o
  -7   1   8       32.82       36.15      2.21 o
  -6   1   8       29.25       30.85      1.89 o
  -5   1   8       20.09       22.28      1.55 o
  -4   1   8       33.65       29.56      1.50 o
  -3   1   8      316.04      332.94      7.70 o
  -2   1   8      145.95      138.25      3.21 o
  -1   1   8      265.03      271.08      5.21 o
   0   1   8      136.26      139.88      4.27 o
   1   1   8      365.85      366.95      6.87 o
   2   1   8      212.02      214.91      4.45 o
   3   1   8        1.68        3.21      0.95 o
   4   1   8       33.65       34.34      1.38 o
   5   1   8      146.22      137.02      7.52 o
   6   1   8      146.16      151.87      4.78 o
   7   1   8       19.89       23.28      2.49 o
   8   1   8      123.20      128.16      6.76 o
  -8   2   8        2.34        1.70      1.38 o
  -7   2   8       17.06       16.30      1.60 o
  -6   2   8       90.99       91.99      2.77 o
  -5   2   8       40.62       38.77      1.84 o
  -4   2   8       41.19       43.56      1.29 o
  -3   2   8      148.50      138.36      2.43 o
  -2   2   8        7.64        8.59      1.41 o
  -1   2   8      716.71      724.82     10.20 o
   0   2   8       47.06       53.36      3.38 o
   1   2   8      256.82      264.50      4.79 o
   2   2   8        1.10        0.66      1.15 o
   3   2   8        4.76        5.87      0.93 o
   4   2   8       16.42       17.43      0.99 o
   5   2   8        9.34        9.09      1.05 o
   6   2   8       10.34       11.25      1.23 o
   7   2   8       73.51       82.07      6.68 o
   8   2   8       53.94       52.69      4.98 o
  -8   3   8       18.62       15.56      2.88 o
  -7   3   8        5.38        8.35      1.30 o
  -6   3   8        1.47        2.22      1.07 o
  -5   3   8      187.58      185.96      9.43 o
  -4   3   8      329.75      339.97      8.46 o
  -3   3   8      534.31      556.81     11.18 o
  -2   3   8      550.54      550.81      6.20 o
  -1   3   8      557.76      546.94     10.21 o
   0   3   8        9.83        7.42      1.32 o
   1   3   8      166.37      163.53      4.75 o
   2   3   8      208.52      203.50      4.25 o
   3   3   8      761.52      779.84     11.48 o
   4   3   8       47.99       47.00      1.96 o
   5   3   8       83.24       83.21      2.18 o
   6   3   8       13.50       13.87      1.33 o
   7   3   8       72.00       77.43      3.34 o
   8   3   8       34.15       40.53      2.51 o
  -7   4   8       12.71       16.43      1.73 o
  -6   4   8       81.08       72.60      3.27 o
  -5   4   8       84.27       89.22      4.22 o
  -4   4   8      101.63      113.92      4.45 o
  -3   4   8      120.98      129.05      5.87 o
  -2   4   8       10.00       13.41      0.97 o
  -1   4   8        4.75        4.68      1.10 o
   0   4   8       17.07       17.84      1.78 o
   1   4   8        4.36        5.17      1.32 o
   2   4   8      449.86      425.70      6.84 o
   3   4   8      157.86      144.34      5.29 o
   4   4   8      308.61      304.74      5.01 o
   5   4   8      137.86      141.55      2.63 o
   6   4   8       12.21        8.89      1.07 o
   7   4   8       28.47       30.48      1.81 o
   8   4   8       12.69        9.67      1.70 o
   9   4   8       11.19       16.58      2.43 o
  -7   5   8       18.84       20.01      2.88 o
  -6   5   8       23.37       26.86      1.94 o
  -5   5   8      106.80      104.72      3.13 o
  -4   5   8      192.44      182.86      5.86 o
  -3   5   8      147.38      154.33      3.15 o
  -2   5   8      154.12      167.22      3.60 o
  -1   5   8       94.33       98.88      4.63 o
   0   5   8       29.84       28.35      2.10 o
   1   5   8      248.06      239.20      6.07 o
   2   5   8      263.05      252.53      4.96 o
   3   5   8      591.65      581.23      9.10 o
   4   5   8      328.98      312.77      6.09 o
   5   5   8       31.04       30.96      1.80 o
   6   5   8       20.78       21.54      1.35 o
   7   5   8       22.92       22.63      2.42 o
   8   5   8       26.18       28.01      2.23 o
  -7   6   8        2.29        1.41      2.49 o
  -6   6   8        0.46       -0.42      1.27 o
  -5   6   8        0.39       -0.11      1.07 o
  -4   6   8       30.08       36.02      2.05 o
  -3   6   8      505.29      472.06     11.39 o
  -2   6   8      171.62      181.94      4.49 o
  -1   6   8      275.65      271.99      7.83 o
   0   6   8      323.79      333.54      7.65 o
   1   6   8      422.06      410.18      9.07 o
   2   6   8       28.65       25.87      1.63 o
   3   6   8       87.90       82.63      2.79 o
   4   6   8       71.92       73.00      2.34 o
   5   6   8      117.02      117.47      4.50 o
   6   6   8      221.35      218.77      3.61 o
   7   6   8       36.73       38.54      2.80 o
   8   6   8       62.24       62.95      2.98 o
  -6   7   8      128.15      141.53      4.77 o
  -5   7   8        2.35        0.95      1.27 o
  -4   7   8       28.22       27.95      2.31 o
  -3   7   8        0.52        0.71      1.25 o
  -2   7   8       70.14       74.26      6.32 o
  -1   7   8      473.43      450.88     12.10 o
   0   7   8      104.64       95.05      4.63 o
   1   7   8        7.67       10.32      2.14 o
   2   7   8      132.48      146.23      4.06 o
   3   7   8      154.09      146.12      4.45 o
   4   7   8       34.07       33.05      2.99 o
   5   7   8       95.62      105.00      2.97 o
   6   7   8       47.66       49.75      2.44 o
   7   7   8       20.51       24.35      1.70 o
   8   7   8       17.41       16.62      1.98 o
  -5   8   8        4.70        6.40      1.69 o
  -4   8   8        1.44        1.65      1.37 o
  -3   8   8       36.23       37.28      2.69 o
  -2   8   8      209.71      203.88      5.10 o
  -1   8   8      159.30      166.61      6.59 o
   0   8   8      290.24      279.28      9.26 o
   1   8   8       53.96       62.83      4.27 o
   2   8   8       22.36       22.72      1.63 o
   3   8   8       54.35       58.90      2.44 o
   4   8   8      333.77      322.98      7.57 o
   5   8   8      152.27      145.69      7.91 o
   6   8   8       74.94       84.26      3.08 o
   7   8   8       27.15       35.43      2.77 o
   8   8   8        0.38       -0.47      1.31 o
  -5   9   8       24.10       25.45      4.81 o
  -4   9   8        3.57        6.22      2.76 o
  -3   9   8        3.79        5.70      1.61 o
  -2   9   8       16.59       15.84      1.89 o
  -1   9   8       45.69       48.72      2.47 o
   0   9   8       85.31       84.57      3.21 o
   1   9   8       16.15       16.55      1.95 o
   2   9   8       21.16       23.15      1.81 o
   3   9   8        0.74        0.78      1.16 o
   4   9   8        4.40        4.85      1.47 o
   5   9   8      167.09      167.67      4.71 o
   6   9   8      135.09      133.93      4.62 o
   7   9   8        5.43        5.18      2.04 o
  -3  10   8       59.68       58.56      4.45 o
  -2  10   8       68.92       64.61      3.83 o
  -1  10   8       59.79       56.54      3.04 o
   0  10   8        4.65        3.45      1.44 o
   1  10   8        6.40        3.87      1.26 o
   2  10   8       20.89       23.52      2.01 o
   3  10   8       58.73       59.63      2.98 o
   4  10   8      108.12      101.70      3.76 o
   5  10   8       76.93       81.44      3.68 o
   6  10   8        8.37       12.37      2.26 o
   7  10   8       86.41       90.85      4.48 o
  -2  11   8        0.78        1.87      1.31 o
  -1  11   8        0.64        3.45      1.70 o
   0  11   8       18.95       20.40      5.70 o
   1  11   8      196.97      189.84      5.69 o
   2  11   8        9.23       11.06      1.88 o
   3  11   8        9.75        9.13      1.88 o
   4  11   8       27.95       29.82      2.66 o
   5  11   8        8.22       13.25      2.33 o
   6  11   8       31.27       34.68      3.90 o
   0  12   8       62.48       63.37      6.05 o
   1  12   8       65.04       70.49      3.63 o
   2  12   8      111.33      117.37      4.31 o
   3  12   8       12.71       17.53      2.96 o
   4  12   8        3.51        1.84      2.51 o
  -4  -7   9       62.62       61.80      3.43 o
  -3  -7   9       32.27       32.83      2.63 o
  -2  -7   9      175.58      179.69      5.05 o
  -1  -7   9      126.85      138.05      4.47 o
   0  -7   9        3.16        1.82      1.62 o
   1  -7   9       64.89       70.81      4.27 o
  -5  -6   9      122.37      128.42      4.13 o
  -4  -6   9        7.01        5.12      1.57 o
  -3  -6   9       10.89        8.95      1.72 o
  -2  -6   9       17.86       15.96      1.94 o
  -1  -6   9        0.69        0.12      1.34 o
   0  -6   9      167.38      165.54      5.60 o
   1  -6   9       22.59       20.95      2.38 o
   2  -6   9        0.62        1.49      1.57 o
   3  -6   9       33.58       41.18      2.35 o
  -6  -5   9       68.01       66.41      4.47 o
  -5  -5   9        0.85        0.72      1.31 o
  -4  -5   9       20.70       19.73      3.07 o
  -3  -5   9       18.90       21.85      2.01 o
  -2  -5   9      112.54      117.59      3.72 o
  -1  -5   9      249.05      241.65     11.72 o
   0  -5   9      135.26      137.26      4.96 o
   1  -5   9       44.69       41.46      2.55 o
   2  -5   9       51.43       50.64      6.05 o
   3  -5   9        6.91        8.88      1.31 o
   4  -5   9       20.28       22.38      1.90 o
  -7  -4   9       26.42       29.46      3.16 o
  -6  -4   9       10.54       11.20      2.20 o
  -5  -4   9        1.41        0.45      1.64 o
  -4  -4   9       35.63       33.06      3.01 o
  -3  -4   9       76.07       76.44      2.82 o
  -2  -4   9       36.66       42.30      2.35 o
  -1  -4   9       78.30       86.63      3.43 o
   0  -4   9      144.03      158.41      5.00 o
   1  -4   9       89.26       84.94      8.37 o
   2  -4   9        0.71        1.14      1.20 o
   3  -4   9       14.71       15.40      3.29 o
   4  -4   9        7.12        6.85      1.74 o
   5  -4   9       15.05       15.20      1.75 o
  -7  -3   9        2.50        0.76      1.71 o
  -6  -3   9       60.18       59.74      3.80 o
  -5  -3   9       85.80       86.93      4.05 o
  -4  -3   9       14.88       19.28      3.38 o
  -3  -3   9       11.95        4.91      1.70 o
  -2  -3   9       89.81       84.86      2.85 o
  -1  -3   9      112.42      120.00      3.32 o
   0  -3   9      144.65      142.64      4.45 o
   1  -3   9       47.65       47.97      2.99 o
   2  -3   9        3.61        3.15      1.23 o
   3  -3   9       50.60       51.71      2.75 o
   4  -3   9       16.72       18.50      2.20 o
   5  -3   9        9.40       11.21      1.93 o
   6  -3   9       22.01       27.08      2.61 o
  -7  -2   9       74.40       79.58      3.84 o
  -6  -2   9       46.79       49.95      3.29 o
  -5  -2   9       40.45       36.73      6.94 o
  -4  -2   9      218.33      239.39      6.40 o
  -3  -2   9      218.57      229.85      6.10 o
  -2  -2   9       11.28        8.73      1.43 o
  -1  -2   9        1.40        3.96      1.05 o
   0  -2   9      183.90      181.95      4.83 o
   1  -2   9      210.02      221.58      5.72 o
   2  -2   9      673.61      667.45     16.02 o
   3  -2   9       51.00       50.31      2.58 o
   4  -2   9        4.72        4.36      1.42 o
   5  -2   9        5.15        4.79      1.70 o
   6  -2   9       15.63       20.06      2.39 o
  -8  -1   9        1.49        1.45      1.61 o
  -7  -1   9        0.33       -1.26      1.51 o
  -6  -1   9       17.29       17.34      2.17 o
  -5  -1   9      156.60      154.39      4.83 o
  -4  -1   9      137.19      146.81      6.59 o
  -3  -1   9       78.34       83.92      3.75 o
  -2  -1   9       37.06       40.34      2.25 o
  -1  -1   9      165.51      167.20      7.92 o
   0  -1   9        1.54        1.25      0.93 o
   1  -1   9      102.76      105.08      6.68 o
   2  -1   9       92.73      104.12      3.76 o
   3  -1   9       67.69       66.44      2.64 o
   4  -1   9      110.37      105.65      4.13 o
   5  -1   9       29.02       26.43      2.45 o
   6  -1   9       22.04       19.40      2.39 o
   7  -1   9       29.23       26.17      3.92 o
  -8   0   9       13.22       14.60      1.87 o
  -7   0   9       40.52       39.40      2.77 o
  -6   0   9       83.12       88.10      3.49 o
  -5   0   9      368.89      357.34     10.95 o
  -4   0   9      249.12      247.66      7.48 o
  -3   0   9      195.09      194.13      4.28 o
  -2   0   9      202.74      194.18      4.30 o
  -1   0   9      106.08      107.63      4.06 o
   0   0   9      117.54      113.38      2.87 o
   1   0   9      102.10      101.41      5.47 o
   2   0   9       84.93       85.84      3.34 o
   3   0   9      206.19      206.20      4.47 o
   4   0   9       84.61       82.04      4.24 o
   5   0   9      475.21      465.03      6.66 o
   6   0   9       75.14       72.63      4.18 o
   7   0   9        3.20        3.90      1.82 o
  -8   1   9       47.44       49.22      2.72 o
  -7   1   9        4.50        3.13      1.28 o
  -6   1   9       26.96       30.00      1.94 o
  -5   1   9        1.60        2.31      1.34 o
  -4   1   9      219.57      213.03      5.05 o
  -3   1   9      185.01      179.44      4.23 o
  -2   1   9       87.74       91.20      3.36 o
  -1   1   9       37.11       34.81      2.43 o
   0   1   9       74.97       67.39      3.29 o
   1   1   9       94.98       92.51      2.70 o
   2   1   9      273.16      255.40      5.80 o
   3   1   9       65.84       66.77      2.99 o
   4   1   9       75.18       72.89      2.75 o
   5   1   9      163.47      164.30      3.25 o
   6   1   9      117.61      108.31      3.17 o
   7   1   9      178.66      180.64      6.71 o
  -7   2   9       86.84       85.63      3.99 o
  -6   2   9        9.87        8.36      1.35 o
  -5   2   9       33.25       33.29      1.72 o
  -4   2   9        0.90        0.38      0.92 o
  -3   2   9        6.59        5.71      1.03 o
  -2   2   9      804.25      801.13     14.24 o
  -1   2   9      209.19      211.02      8.81 o
   0   2   9      244.03      240.03      6.20 o
   1   2   9      227.18      219.74      4.32 o
   2   2   9       90.55       90.44      4.28 o
   3   2   9      135.23      126.38      3.97 o
   4   2   9      182.70      183.33      4.21 o
   5   2   9       53.47       60.54      2.68 o
   6   2   9       11.11       15.24      1.51 o
   7   2   9       19.75       23.25      1.96 o
   8   2   9      115.40      115.70      4.44 o
  -7   3   9        4.36        5.48      1.21 o
  -6   3   9        2.37        6.68      3.47 o
  -5   3   9       12.58       14.60      2.33 o
  -4   3   9        8.71       10.72      2.01 o
  -3   3   9      266.27      268.26      4.80 o
  -2   3   9       14.78       14.95      1.45 o
  -1   3   9      206.32      211.60      5.43 o
   0   3   9      303.95      309.21     14.15 o
   1   3   9       94.47       78.38      3.42 o
   2   3   9      128.49      130.28      3.31 o
   3   3   9       95.33      100.22      3.59 o
   4   3   9      150.53      157.00      4.66 o
   5   3   9       75.96       75.04      5.39 o
   6   3   9       45.78       44.38      1.74 o
   7   3   9       44.11       42.54      2.05 o
   8   3   9       44.64       49.28      2.75 o
  -7   4   9        0.85        0.82      1.74 o
  -6   4   9       41.75       41.91      3.59 o
  -5   4   9       12.46       13.37      3.03 o
  -4   4   9       27.14       32.04      3.92 o
  -3   4   9       56.16       56.72      1.54 o
  -2   4   9        1.40        0.65      0.96 o
  -1   4   9        2.81        3.62      1.42 o
   0   4   9       39.98       38.07      5.70 o
   1   4   9      433.73      430.26      9.32 o
   2   4   9      181.74      193.38      4.58 o
   3   4   9      131.09      131.08      4.02 o
   4   4   9       44.39       52.90      6.50 o
   5   4   9        5.35        4.89      1.35 o
   6   4   9       12.85       15.58      2.59 o
   7   4   9       30.27       35.06      1.93 o
   8   4   9        5.96        8.96      1.62 o
  -7   5   9       14.84       18.93      2.07 o
  -6   5   9       26.24       24.82      3.14 o
  -5   5   9       28.19       26.02      2.89 o
  -4   5   9       36.41       39.16      4.27 o
  -3   5   9       53.08       54.65      2.49 o
  -2   5   9       57.43       69.24      3.20 o
  -1   5   9      122.11      122.29      4.63 o
   0   5   9       87.96       85.44      4.27 o
   1   5   9        0.80        0.53      1.42 o
   2   5   9       63.98       68.63      4.09 o
   3   5   9      385.30      401.72      8.19 o
   4   5   9      244.93      251.05      6.23 o
   5   5   9       24.16       25.95      2.23 o
   6   5   9        5.65        4.94      1.27 o
   7   5   9        3.54        4.56      1.67 o
   8   5   9       39.79       46.22      2.74 o
  -6   6   9       12.85       19.85      1.79 o
  -5   6   9        2.90        5.18      1.60 o
  -4   6   9       57.44       52.87      2.67 o
  -3   6   9       69.33       68.00      3.03 o
  -2   6   9       57.47       58.03      3.20 o
  -1   6   9        5.18        7.65      1.78 o
   0   6   9      100.55       99.86      4.63 o
   1   6   9       32.77       35.07      3.38 o
   2   6   9        2.78        4.23      1.42 o
   3   6   9        1.85        2.47      1.42 o
   4   6   9        0.70        2.05      1.38 o
   5   6   9       25.75       28.09      2.14 o
   6   6   9      193.73      186.51      4.15 o
   7   6   9       43.31       43.30      2.77 o
   8   6   9        3.55        5.38      1.47 o
  -5   7   9       65.98       65.13      3.01 o
  -4   7   9       55.62       58.47      2.27 o
  -3   7   9       85.09       82.06      3.92 o
  -2   7   9      164.96      151.48      5.52 o
  -1   7   9       96.60      101.46      4.81 o
   0   7   9       70.09       74.58      4.27 o
   1   7   9        7.16        5.70      1.96 o
   2   7   9        8.77        8.57      1.41 o
   3   7   9       55.93       57.93      2.91 o
   4   7   9       67.82       66.71      3.81 o
   5   7   9      225.04      222.95      5.11 o
   6   7   9       63.93       69.85      2.78 o
   7   7   9       23.34       27.69      2.88 o
  -5   8   9        0.82       -0.68      1.40 o
  -4   8   9        0.32       -0.71      1.42 o
  -3   8   9        1.18        2.31      1.60 o
  -2   8   9       52.26       53.58      3.74 o
  -1   8   9      331.64      308.12      9.61 o
   0   8   9      123.48      126.38      5.87 o
   1   8   9       34.65       34.71      3.74 o
   2   8   9       24.13       22.54      2.01 o
   3   8   9       71.08       68.55      3.86 o
   4   8   9       64.52       66.76      2.88 o
   5   8   9      102.66       93.77      3.43 o
   6   8   9       65.03       67.09      3.36 o
   7   8   9       29.19       32.15      2.84 o
  -4   9   9       28.80       30.62      3.38 o
  -3   9   9       14.92       14.06      2.67 o
  -2   9   9       24.75       25.10      3.20 o
  -1   9   9       15.53       19.94      2.85 o
   0   9   9       90.79       88.63      4.72 o
   1   9   9      232.17      232.05      5.88 o
   2   9   9       84.49       91.35      2.96 o
   3   9   9        7.23        8.71      2.10 o
   4   9   9       31.91       28.89      2.25 o
   5   9   9       69.24       73.63      3.36 o
   6   9   9       28.86       31.61      2.72 o
   7   9   9        2.20        2.61      1.92 o
  -3  10   9       14.06       16.02      2.07 o
  -2  10   9       33.84       30.62      3.74 o
  -1  10   9      198.38      198.70      5.30 o
   0  10   9       39.04       38.81      7.92 o
   1  10   9       16.53       22.29      2.38 o
   2  10   9       89.56       96.26      3.24 o
   3  10   9       58.56       64.29      2.98 o
   4  10   9      102.48      100.80      3.62 o
   5  10   9       48.88       46.98      3.10 o
   6  10   9       70.54       73.29      3.94 o
  -1  11   9       22.30       20.51      2.38 o
   0  11   9        3.68        6.06      2.23 o
   1  11   9      164.49      164.47      7.03 o
   2  11   9       73.91       75.50      3.21 o
   3  11   9       26.07       29.73      3.23 o
   4  11   9       14.01       15.47      2.26 o
   5  11   9        1.23        2.16      2.31 o
  -3  -6  10       35.13       38.46      2.82 o
  -2  -6  10       26.60       31.51      3.06 o
  -1  -6  10      159.55      187.53      7.39 o
   0  -6  10       42.69       43.24      4.81 o
   1  -6  10       33.96       34.00      4.09 o
  -5  -5  10       29.06       35.79      2.59 o
  -4  -5  10       15.71       19.21      2.39 o
  -3  -5  10       13.47       10.76      1.81 o
  -2  -5  10       79.70       72.98      3.82 o
  -1  -5  10      109.32      107.46      4.98 o
   0  -5  10      230.01      238.43     10.41 o
   1  -5  10      228.05      241.15     12.73 o
   2  -5  10        2.57        2.23      1.70 o
  -5  -4  10        0.45        2.14      1.89 o
  -4  -4  10       67.03       71.39      4.45 o
  -3  -4  10       93.54       98.77      3.40 o
  -2  -4  10      121.08      119.07      5.96 o
  -1  -4  10      136.57      126.62      5.52 o
   0  -4  10       22.09       20.80      2.39 o
   1  -4  10        1.69        1.73      1.67 o
   2  -4  10       31.57       33.48      2.99 o
   3  -4  10       20.21       19.59      2.39 o
   4  -4  10       10.98       11.05      2.13 o
  -6  -3  10       53.66       59.75      3.97 o
  -5  -3  10      116.34      122.11      4.94 o
  -4  -3  10       86.02       92.04      4.27 o
  -3  -3  10       67.03       62.48      5.25 o
  -2  -3  10       29.43       27.78      2.30 o
  -1  -3  10       24.96       23.36      2.58 o
   0  -3  10      236.70      235.90      6.28 o
   1  -3  10       88.91       86.16      3.88 o
   2  -3  10        5.04        4.63      2.05 o
   3  -3  10       52.37       47.44      2.81 o
   4  -3  10       63.15       70.17      3.65 o
   5  -3  10       70.84       75.66      3.90 o
  -6  -2  10        4.69        3.87      1.71 o
  -5  -2  10       85.73       94.54      4.18 o
  -4  -2  10       36.57       31.26      4.98 o
  -3  -2  10       28.10       33.46      3.92 o
  -2  -2  10        3.98        3.20      2.14 o
  -1  -2  10        4.43        2.39      1.28 o
   0  -2  10        1.88        1.99      1.60 o
   1  -2  10       21.53       23.23      2.30 o
   2  -2  10      364.03      361.54      8.41 o
   3  -2  10      143.76      127.00      4.83 o
   4  -2  10        3.06        2.38      1.57 o
   5  -2  10       12.79       14.10      2.20 o
  -7  -1  10       19.62       17.86      2.30 o
  -6  -1  10       13.12       15.27      2.31 o
  -5  -1  10       11.83        9.08      3.47 o
  -4  -1  10       75.87       81.16      6.14 o
  -3  -1  10        4.13        3.74      2.14 o
  -2  -1  10       18.71        9.26      2.49 o
  -1  -1  10        1.86        3.20      2.14 o
   0  -1  10      193.26      175.04      4.75 o
   1  -1  10      215.43      224.90      5.82 o
   2  -1  10      206.06      194.16      5.52 o
   3  -1  10       10.99       13.22      2.04 o
   4  -1  10        5.47        2.49      1.34 o
   5  -1  10        2.22        3.00      1.70 o
   6  -1  10        8.59        8.83      1.62 o
  -7   0  10        0.57       -1.19      1.45 o
  -6   0  10       20.59       17.57      2.04 o
  -5   0  10      145.91      135.91      4.53 o
  -4   0  10       79.69       80.56     10.68 o
  -3   0  10       33.22       26.52      3.03 o
  -2   0  10       48.49       38.45      3.56 o
  -1   0  10       18.05       17.62      2.85 o
   0   0  10        5.16        5.34      2.14 o
   1   0  10       94.87       94.54      3.46 o
   2   0  10      239.92      230.79      5.90 o
   3   0  10      126.09      127.83      4.49 o
   4   0  10      166.12      166.26      4.35 o
   5   0  10        5.12        8.63      1.82 o
   6   0  10        0.85        1.72      1.16 o
  -7   1  10       46.63       43.69      2.79 o
  -6   1  10       21.22       21.32      3.47 o
  -5   1  10        1.71        0.95      1.25 o
  -4   1  10       16.99       19.92      2.23 o
  -3   1  10       69.41       69.95      3.92 o
  -2   1  10       97.02       92.74      4.63 o
  -1   1  10       77.43       70.13      4.27 o
   0   1  10        3.78        5.34      1.96 o
   1   1  10       40.79       37.10      2.27 o
   2   1  10        5.57        6.49      1.45 o
   3   1  10       99.82      106.27      8.90 o
   4   1  10       43.41       51.34      4.18 o
   5   1  10      102.84      100.39      3.48 o
   6   1  10       67.66       68.46      3.65 o
   7   1  10       38.03       34.62      3.00 o
  -7   2  10        0.67        1.20      1.07 o
  -6   2  10       18.91       21.10      1.59 o
  -5   2  10       72.19       73.18      2.50 o
  -4   2  10       89.11       87.75      3.74 o
  -3   2  10      124.06      136.17      4.98 o
  -2   2  10      155.79      165.54      5.87 o
  -1   2  10      224.31      220.90      7.48 o
   0   2  10      219.15      217.52      7.65 o
   1   2  10      118.49      114.63      5.70 o
   2   2  10        7.42        8.34      1.45 o
   3   2  10       59.28       60.69      3.12 o
   4   2  10      129.23      132.74      6.76 o
   5   2  10      143.22      140.62      4.66 o
   6   2  10        1.68        5.53      4.01 o
   7   2  10       84.08       93.26      3.04 o
  -6   3  10        1.39        2.60      1.95 o
  -5   3  10       15.69       12.60      2.27 o
  -4   3  10        3.23        4.63      1.25 o
  -3   3  10      212.53      210.22      6.05 o
  -2   3  10     1030.18      988.26     22.07 o
  -1   3  10      168.64      179.43      6.41 o
   0   3  10       20.06       21.72      2.67 o
   1   3  10        2.73        0.89      1.60 o
   2   3  10        4.08        1.66      1.34 o
   3   3  10       31.66       31.77      2.39 o
   4   3  10       94.53       93.56      3.80 o
   5   3  10       79.01       78.47      3.72 o
   6   3  10       44.77       43.54      3.14 o
   7   3  10       54.18       56.88      3.07 o
  -6   4  10       63.41       74.44      8.63 o
  -5   4  10      138.36      146.67      7.65 o
  -3   4  10      122.37      121.58      3.92 o
  -2   4  10        5.51        4.98      1.42 o
  -1   4  10       57.39       54.82      3.38 o
   0   4  10      662.45      649.17     16.38 o
   1   4  10        8.39        9.61      2.31 o
   2   4  10      108.03      109.50      7.21 o
   3   4  10       47.57       50.62      2.86 o
   4   4  10       98.27       94.18      3.80 o
   5   4  10       91.12       87.86      3.97 o
   6   4  10       61.40       64.53      2.69 o
   7   4  10       57.42       71.77      3.72 o
  -6   5  10       37.37       41.37      3.83 o
  -3   5  10       15.07       12.64      1.60 o
  -2   5  10        3.57        3.74      1.42 o
  -1   5  10       97.51       91.49      4.27 o
   0   5  10        1.41        2.49      1.60 o
   1   5  10      344.31      332.86     10.32 o
   2   5  10      219.91      223.09      5.79 o
   3   5  10       84.34       83.23      3.42 o
   4   5  10      219.92      226.38      6.03 o
   5   5  10        1.57        0.98      3.29 o
   6   5  10       36.83       40.65      2.83 o
   7   5  10       21.09       21.65      2.75 o
  -3   6  10        1.72        2.31      1.25 o
  -2   6  10        6.31        3.56      1.42 o
  -1   6  10        8.05       11.04      1.96 o
   0   6  10       70.67       64.97      4.09 o
   1   6  10      140.66      131.90      6.05 o
   2   6  10       13.58        9.08      2.49 o
   3   6  10      283.06      271.59      6.41 o
   4   6  10        6.56        5.81      1.62 o
   5   6  10        5.65        4.82      1.43 o
   6   6  10       78.69       78.13      3.42 o
   7   6  10        2.36        5.68      1.71 o
  -5   7  10       42.60       50.02      2.85 o
  -4   7  10       61.76       60.16      3.03 o
  -3   7  10        5.60        4.63      1.60 o
  -2   7  10        0.83        0.89      1.42 o
  -1   7  10       76.08       79.03      4.27 o
   0   7  10       67.30       58.92      3.92 o
   1   7  10       13.87       15.13      2.67 o
   2   7  10       32.97       30.97      3.74 o
   3   7  10       23.36       24.25      2.35 o
   4   7  10       63.07       63.61      2.82 o
   5   7  10      244.81      235.14      5.46 o
   6   7  10       44.38       51.45      4.36 o
   7   7  10       40.60       45.48      3.08 o
  -4   8  10        7.14        9.43      1.96 o
  -3   8  10        0.92       -0.71      1.42 o
  -2   8  10       40.42       33.64      3.20 o
  -1   8  10       11.94       14.60      2.49 o
   0   8  10       17.29       14.42      2.67 o
   1   8  10       12.92       14.42      2.67 o
   2   8  10       24.22       24.21      3.56 o
   3   8  10        0.56        1.07      1.12 o
   4   8  10       20.74       22.44      2.04 o
   5   8  10       26.29       27.73      2.33 o
   6   8  10       29.57       34.54      3.19 o
  -3   9  10       69.45       73.16      4.45 o
  -2   9  10       38.45       43.79      3.92 o
  -1   9  10       58.83       63.90      4.45 o
   0   9  10       92.78       95.41      5.52 o
   1   9  10       11.20       12.43      1.82 o
   2   9  10       62.53       64.79      4.45 o
   3   9  10       11.51       10.79      1.64 o
   4   9  10        2.88        3.55      1.55 o
   5   9  10        7.15       10.55      1.91 o
   6   9  10       33.73       32.39      3.39 o
  -2  10  10       15.39       14.95      2.85 o
  -1  10  10       92.38       84.91      5.34 o
   0  10  10       24.13       27.78      4.98 o
   1  10  10       47.32       49.11      3.16 o
   2  10  10        4.69        7.76      1.56 o
   3  10  10        0.94        1.71      1.37 o
   4  10  10       32.44       32.42      3.60 o
   5  10  10       41.77       38.07      3.57 o
   1  11  10       64.53       68.44      3.88 o
   2  11  10       66.12       70.39      4.10 o
   3  11  10       86.91       86.50      6.05 o
  -2  -5  11        4.44        3.69      2.01 o
  -1  -5  11       44.62       49.43      5.61 o
  -4  -4  11       67.31       76.01      6.59 o
  -3  -4  11       10.80        8.67      1.96 o
  -2  -4  11       18.85       17.58      2.30 o
  -1  -4  11       75.40       78.70      4.05 o
   0  -4  11       15.45       18.09      2.50 o
   1  -4  11       97.45      105.15      4.74 o
   2  -4  11        1.75        0.80      1.81 o
  -5  -3  11       57.23       53.40      5.16 o
  -4  -3  11      106.35      100.57      6.41 o
  -3  -3  11       48.72       48.77      5.16 o
  -2  -3  11       57.08       64.12      8.10 o
  -1  -3  11       14.92       14.71      2.14 o
   0  -3  11       90.29       87.74      6.94 o
   1  -3  11       39.23       40.31      4.18 o
   2  -3  11       59.25       63.71      7.65 o
   3  -3  11      164.95      173.23      6.11 o
  -5  -2  11        7.79        8.90      2.85 o
  -4  -2  11       29.25       23.85      3.74 o
  -3  -2  11       63.66       57.14      5.16 o
  -2  -2  11       62.67       59.27      5.34 o
  -1  -2  11       15.77       20.15      2.14 o
   0  -2  11       25.13       26.17      2.50 o
   1  -2  11       33.22       36.25      2.99 o
   2  -2  11      116.67      120.75      4.79 o
   3  -2  11       71.69       70.45      4.05 o
   4  -2  11       40.07       50.07      3.45 o
  -6  -1  11        0.27        5.36      1.84 o
  -5  -1  11      107.14      109.47      5.87 o
  -4  -1  11      112.59      116.77      6.05 o
  -3  -1  11       19.74       25.99      3.56 o
  -2  -1  11       18.30       20.47      3.38 o
  -1  -1  11      219.06      212.89      8.90 o
   0  -1  11      124.27      130.08      6.68 o
   1  -1  11      177.64      178.75      5.39 o
   2  -1  11      235.66      232.07      6.50 o
   3  -1  11       20.50       23.78      2.69 o
   4  -1  11        9.44       11.55      2.34 o
   5  -1  11        6.05        8.04      2.07 o
  -6   0  11       11.47        9.08      2.31 o
  -5   0  11        8.49        9.26      2.31 o
  -4   0  11       12.66       12.46      2.67 o
  -3   0  11      132.80      136.35      6.23 o
  -2   0  11       68.71       69.60      4.63 o
  -1   0  11       21.75       24.21      3.38 o
   0   0  11       38.88       36.85      4.09 o
   1   0  11      106.55      102.63      3.85 o
   2   0  11        9.79        6.84      1.71 o
   3   0  11       19.73       17.93      2.85 o
   4   0  11       21.98       21.54      2.61 o
   5   0  11       17.85       16.93      2.39 o
  -6   1  11       23.73       23.50      2.67 o
  -5   1  11       30.24       34.53      3.03 o
  -4   1  11       14.76       16.55      2.49 o
  -3   1  11       10.66        9.97      2.31 o
  -2   1  11       82.92       89.36      4.81 o
  -1   1  11       38.00       39.52      3.74 o
   0   1  11        1.68       -1.25      1.78 o
   1   1  11        0.72       -0.89      1.34 o
   2   1  11      162.98      164.19      5.96 o
   3   1  11       80.34       77.54      3.68 o
   4   1  11       51.69       49.20      3.42 o
   5   1  11       43.93       48.68      3.72 o
   6   1  11        0.63        1.64      1.96 o
  -6   2  11        7.79       11.39      1.60 o
  -5   2  11        2.80        2.49      1.42 o
  -4   2  11       31.64       29.19      2.67 o
  -3   2  11       20.65       24.03      2.67 o
  -2   2  11       35.74       35.07      3.20 o
  -1   2  11       10.71       12.28      2.49 o
   0   2  11       18.51       17.09      2.85 o
   1   2  11       15.45       12.46      2.67 o
   2   2  11        0.77        1.40      1.34 o
   3   2  11       53.22       50.19      3.08 o
   4   2  11      299.48      302.22      7.55 o
   5   2  11       93.66       84.76      4.27 o
   6   2  11       18.85       20.09      2.52 o
  -4   3  11        7.28        6.05      1.42 o
  -3   3  11       43.54       36.85      2.85 o
  -2   3  11      136.59      129.94      5.34 o
  -1   3  11       18.36       20.29      2.67 o
   0   3  11       23.46       25.81      3.20 o
   1   3  11        0.64        0.00      1.78 o
   2   3  11       14.62       16.11      1.84 o
   3   3  11       37.76       36.22      5.70 o
   4   3  11       28.78       25.51      2.52 o
   5   3  11       62.48       64.37      3.76 o
   6   3  11       34.35       37.15      3.14 o
  -3   4  11      144.15      131.54      4.63 o
  -2   4  11       30.34       36.49      2.85 o
  -1   4  11      125.98      121.22      5.16 o
   0   4  11        0.92       -1.42      1.42 o
   1   4  11       18.87       23.32      3.20 o
   2   4  11       68.25       73.81      3.08 o
   3   4  11       70.37       73.02      3.42 o
   4   4  11       61.75       56.40      3.29 o
   5   4  11       53.40       45.76      4.18 o
   6   4  11       40.21       45.18      3.24 o
  -3   5  11       15.46       14.24      1.78 o
  -2   5  11       10.07       14.77      2.14 o
  -1   5  11       76.69       77.79      4.27 o
   0   5  11      388.13      374.87     11.04 o
   1   5  11      135.60      137.06      6.41 o
   2   5  11       10.05        9.61      2.67 o
   3   5  11        7.26        7.23      1.67 o
   4   5  11       27.79       25.30      2.56 o
   5   5  11       15.69       18.21      2.51 o
   6   5  11       39.36       44.08      2.91 o
  -3   6  11       40.17       46.99      2.85 o
  -2   6  11       12.07       10.15      1.96 o
  -1   6  11       44.65       39.69      3.38 o
   0   6  11      151.52      151.66      6.41 o
   1   6  11      204.24      201.14      8.01 o
   2   6  11      542.09      527.42     15.49 o
   3   6  11       10.34       13.58      1.92 o
   4   6  11       31.35       31.13      2.85 o
   5   6  11        3.91        4.54      1.53 o
   6   6  11       39.88       39.18      3.78 o
  -4   7  11       48.50       53.93      2.67 o
  -3   7  11       20.87       19.76      2.14 o
  -2   7  11       15.92       18.33      2.31 o
  -1   7  11       96.82       87.93      4.63 o
   0   7  11      110.99      107.51      5.34 o
   1   7  11       35.56       34.53      3.74 o
   2   7  11        6.00        6.59      2.49 o
   3   7  11       43.74       44.00      3.04 o
   4   7  11       54.83       57.52      3.51 o
   5   7  11       41.64       36.93      2.58 o
   6   7  11       45.49       46.77      3.80 o
  -3   8  11        1.54        1.78      1.60 o
  -2   8  11        6.06        8.19      2.14 o
  -1   8  11        5.75        6.94      2.14 o
   0   8  11        8.02        6.05      2.14 o
   1   8  11       36.04       35.24      3.92 o
   2   8  11       53.59       50.02      4.81 o
   3   8  11       27.87       28.01      2.56 o
   4   8  11       23.62       22.85      2.10 o
   5   8  11       94.21       89.43      7.27 o
  -2   9  11       48.31       51.62      3.92 o
  -1   9  11        4.58        3.38      1.96 o
   0   9  11        3.07        1.96      2.14 o
   1   9  11       20.65       22.96      3.38 o
   2   9  11       52.40       52.51      3.29 o
   3   9  11       69.89       73.45      5.02 o
   4   9  11       38.52       44.35      3.47 o
   0  10  11       19.49       13.94      1.92 o
   1  10  11        0.30       -0.83      2.67 o
   2  10  11        0.93        1.07      1.64 o
   3  10  11        3.10        7.33      2.20 o
  -2  -3  12        1.41        1.27      1.71 o
  -1  -3  12       32.27       36.03      5.70 o
   0  -3  12        9.37        9.86      2.30 o
  -3  -2  12       60.08       57.14      5.52 o
  -2  -2  12       50.38       58.38      5.70 o
  -1  -2  12       15.80       15.31      2.17 o
   0  -2  12        1.28        1.49      1.61 o
   1  -2  12        2.21       -0.53      3.20 o
   2  -2  12       28.30       30.49      3.12 o
  -4  -1  12       42.97       35.24      4.09 o
  -3  -1  12       15.52       13.17      3.03 o
  -2  -1  12        8.27        1.42      2.49 o
  -1  -1  12       19.05       29.01      4.27 o
   0  -1  12       23.54       25.28      5.07 o
   1  -1  12       96.62       88.22      4.06 o
   2  -1  12       87.94       72.20      4.63 o
   3  -1  12        4.44        6.16      2.07 o
  -4   0  12       55.95       65.15      4.63 o
  -3   0  12        1.62        1.42      2.14 o
  -2   0  12       73.52       66.22      4.98 o
  -1   0  12       69.28       60.34      5.16 o
   0   0  12       46.06       44.68      4.98 o
   1   0  12       10.85       13.71      2.14 o
   2   0  12        3.83        3.23      1.80 o
   3   0  12       21.90       22.40      2.69 o
   4   0  12       14.63       12.22      2.47 o
  -4   1  12        1.07        1.25      1.96 o
  -3   1  12       72.53       70.67      4.63 o
  -2   1  12       92.18       96.30      5.34 o
  -1   1  12       36.07       39.69      4.27 o
   0   1  12       82.65       79.21      5.52 o
   1   1  12      158.84      148.78      5.25 o
   2   1  12       45.07       52.33      3.29 o
   3   1  12       39.97       47.42      4.01 o
   4   1  12       41.76       47.10      4.63 o
  -4   2  12       28.02       24.74      2.85 o
  -3   2  12        0.85        1.07      1.78 o
  -2   2  12       11.15        9.43      2.49 o
  -1   2  12       72.49       76.54      4.81 o
   0   2  12       53.71       53.58      4.81 o
   1   2  12       59.80       59.45      5.34 o
   2   2  12       56.68       54.10      3.16 o
   3   2  12       65.29       65.66      3.72 o
   4   2  12       36.17       35.93      3.21 o
   5   2  12       43.28       38.70      3.46 o
  -4   3  12       10.66        6.41      1.78 o
  -3   3  12       50.02       43.97      3.38 o
  -2   3  12       97.16       91.31      4.81 o
  -1   3  12       69.05       70.84      4.63 o
   0   3  12      114.71      107.33      5.70 o
   1   3  12       22.60       23.32      3.38 o
   2   3  12       18.69       24.37      2.39 o
   3   3  12       27.63       29.45      2.73 o
   4   3  12      111.77      107.36      5.34 o
   5   3  12       12.86       10.28      2.35 o
  -4   4  12       65.56       64.26      3.03 o
  -3   4  12       63.02       55.89      3.38 o
  -2   4  12        7.78       10.32      2.14 o
  -1   4  12        6.73        6.76      2.14 o
   0   4  12       11.55       11.04      2.49 o
   1   4  12        4.82        7.65      2.49 o
   2   4  12       23.15       22.78      3.56 o
   3   4  12       18.06       19.99      5.34 o
   4   4  12       45.18       40.21      3.16 o
   5   4  12       33.42       27.58      2.99 o
  -3   5  12       11.40       14.60      1.96 o
  -2   5  12        0.31        0.36      1.60 o
  -1   5  12       24.68       21.18      2.85 o
   0   5  12        5.80        5.34      2.14 o
   1   5  12        4.16        4.81      2.31 o
   2   5  12        8.63        9.08      2.85 o
   3   5  12        8.11        4.61      3.83 o
   4   5  12        7.34        6.54      2.00 o
   5   5  12       19.94       17.49      2.61 o
  -3   6  12        1.04        2.49      1.42 o
  -2   6  12       30.78       36.13      3.20 o
  -1   6  12       25.35       21.18      2.85 o
   0   6  12       49.00       38.63      3.74 o
   1   6  12      111.42      109.65      6.05 o
   2   6  12        0.37        0.00      1.96 o
   3   6  12       44.17       42.21      4.63 o
   4   6  12        0.34        0.08      1.67 o
   5   6  12        3.08        5.26      2.10 o
  -2   7  12        0.25        1.07      1.60 o
  -1   7  12        3.17        2.49      1.96 o
   0   7  12       86.42       81.52      4.98 o
   1   7  12       18.81       17.80      3.03 o
   2   7  12       73.66       76.18      5.52 o
   3   7  12        2.05        2.08      1.62 o
   4   7  12       57.39       50.37      3.55 o
  -1   8  12       20.15       16.38      2.85 o
   0   8  12        1.60        2.14      1.96 o
   1   8  12       33.74       29.55      3.92 o
   2   8  12      100.29       93.09      6.05 o
   3   8  12       43.47       47.84      4.81 o
  -2   0  13       25.99       21.89      3.74 o
  -1   0  13       86.32       92.03      6.23 o
   0   0  13       48.01       63.37      6.05 o
   1   0  13       41.87       37.85      3.29 o
  -2   1  13        6.22        3.20      2.49 o
  -1   1  13       32.14       37.38      4.45 o
   0   1  13       39.35       41.30      4.81 o
   1   1  13        7.57        7.97      2.85 o
   2   1  13        2.17        4.87      3.03 o
  -3   2  13       24.50       21.72      3.03 o
  -2   2  13       66.77       76.36      4.98 o
  -1   2  13        0.46        0.71      2.14 o
   0   2  13       29.15       26.52      3.92 o
   1   2  13       46.71       41.65      4.81 o
   2   2  13        7.96        8.28      2.40 o
   3   2  13        4.92        3.44      2.05 o
  -3   3  13       14.03       14.06      2.67 o
  -2   3  13       18.78       18.16      3.03 o
  -1   3  13       86.82       88.82      5.34 o
   0   3  13      105.54      112.32      6.23 o
   1   3  13       16.30       10.50      3.03 o
   2   3  13       34.34       40.22      4.72 o
   3   3  13       91.81       92.94      4.28 o
  -2   4  13       24.81       19.05      2.85 o
  -1   4  13        0.96        0.36      1.96 o
   0   4  13        2.12        2.49      2.14 o
   1   4  13       17.78       18.33      3.38 o
   2   4  13       32.54       28.48      4.27 o
   3   4  13       40.90       38.83      4.63 o
  -2   5  13        2.46        1.25      1.78 o
  -1   5  13       17.20       17.80      2.85 o
   0   5  13       19.78       17.80      3.03 o
   1   5  13       89.30       91.14      5.87 o
   2   5  13       74.48       76.90      5.70 o
   3   5  13       42.94       48.20      6.50 o
  -1   6  13        2.28        0.89      1.96 o
   0   6  13        9.77        5.16      2.31 o
   1   6  13        4.49        5.70      2.49 o
   2   6  13       61.90       63.01      5.70 o
 
